# Supplementary material for: The Role of Topography in the Distribution and Intensity of Damage Caused by Deer in Polish Mountain Forests
Source: PLoS One. 2016 Nov 16;11(11):e0165967. doi: 10.1371/journal.pone.0165967 (PMC5112844; doi:10.1371/journal.pone.0165967)
Supplement: S1 Table — (XLSX) [file pone.0165967.s001.xlsx]

## Sheet: a
FID	arodes_int	adress_for	sub_area	silvac_cd	reduced_damaged	nmt_int	slope_int	aspect_opi	obszar
0	2340230000000	02-34-1-17-236 -j -00	8.97	old forest	0	1100	25	NW	C
1	2340230000000	02-34-1-17-232 -d -00	2.85	old forest	0	1200	25	W	C
2	2340230000000	02-34-1-17-236 -k -00	10.05	old forest	0	1100	26	N	C
3	2340230000000	02-34-1-16-226 -c -00	10.4	old forest	0	1000	25	NE	C
4	2340230000000	02-34-1-17-236 -l -00	2.51	old forest	0	1100	20	NW	C
5	2340230000000	02-34-1-17-232 -c -00	4.22	old forest	0	1100	25	W	C
6	2340230000000	02-34-1-16-220 -b -00	28.1	old forest	0	1000	25	SW	C
7	2340230000000	02-34-1-17-232 -b -00	1.27	old forest	0	1100	26	NE	C
8	2340230000000	02-34-1-17-241 -a -00	21.28	old forest	0	1000	25	NW	C
9	2340230000000	02-34-1-16-226 -b -00	5.49	old forest	0	1100	26	NE	C
10	2340230000000	02-34-1-17-236 -i -00	7.42	old forest	0	1000	25	NE	C
11	2340230000000	02-34-1-16-218 -b -00	14.31	old forest	0	1100	25	N	C
12	2340230000000	02-34-1-17-239 -d -00	2.33	old forest	0	1000	20	SW	C
13	2340230000000	02-34-1-17-241 -b -00	16.58	old forest	0	1000	25	E	C
14	2340230000000	02-34-1-16-226 -a -00	10.5	old forest	0	1000	20	E	C
15	2340230000000	02-34-1-16-216 -a -00	31.92	old forest	0	1000	20	NW	C
16	2340230000000	02-34-1-16-217 -a -00	22.6	old forest	0	1000	25	W	C
17	2340230000000	02-34-1-17-232 -a -00	19.56	old forest	0	1000	25	NW	C
18	2340230000000	02-34-1-17-236 -h -00	0.69	old forest	0	1000	25	E	C
19	2340230000000	02-34-1-17-240 -b -00	23.77	old forest	0	1000	25	NE	C
20	2340230000000	02-34-1-16-219 -d -00	8.08	old forest	0	1000	25	NW	C
21	2340230000000	02-34-1-16-219 -d -00	8.08	old forest	0	1000	25	E	C
22	2340230000000	02-34-1-17-254 -c -00	6.07	old forest	0	1100	26	E	C
23	2340230000000	02-34-1-17-236 -g -00	1.5	Forest plantation	0	1000	20	E	C
24	2340230000000	02-34-1-17-236 -f -00	1.11	old forest	0	1000	20	S	C
25	2340230000000	02-34-1-17-254 -b -00	3.85	old forest	0	1000	26	NW	C
26	2340230000000	02-34-1-16-220 -a -00	2.6	old forest	0	900	15	E	C
27	2340230000000	02-34-1-17-236 -d -00	2.18	old forest	0	1000	20	SE	C
28	2340230000000	02-34-1-17-254 -a -00	10.46	old forest	0	1000	25	NE	C
29	2340230000000	02-34-1-17-236 -b -00	2.3	old forest	0	1000	20	NE	C
30	2340230000000	02-34-2-09-230 -a -00	6.68	old forest	0	1000	20	W	C
31	2340230000000	02-34-1-17-239 -c -00	7.75	old forest	0	1000	26	E	C
32	2340230000000	02-34-1-17-236 -c -00	1.05	old forest	0	900	25	E	C
33	2340230000000	02-34-1-16-225 -c -00	24.12	old forest	0	1000	25	E	C
34	2340230000000	02-34-1-16-225 -f -00	6.1	Forest thicket	0	900	20	NW	C
35	2340230000000	02-34-1-16-219 -c -00	11.37	old forest	0	900	15	N	C
36	2340230000000	02-34-2-09-230 -b -00	18.07	old forest	0	1000	25	NE	C
37	2340230000000	02-34-1-16-218 -a -00	12.43	old forest	0	900	15	N	C
38	2340230000000	02-34-1-17-231 -a -00	25.47	old forest	0	1000	25	NW	C
39	2340230000000	02-34-1-16-215 -b -00	28.69	old forest	0	1000	25	N	C
40	2340230000000	02-34-1-16-215 -b -00	28.69	old forest	0	1000	25	N	C
41	2340230000000	02-34-2-09-231 -a -00	20.64	old forest	0	1000	25	SE	C
42	2340230000000	02-34-2-06-212 -a -00	15.58	old forest	0	1000	25	W	C
43	2340230000000	02-34-1-17-253 -a -00	24.75	old forest	0	900	20	E	C
44	2340230000000	02-34-1-17-239 -a -00	21.82	old forest	0	1000	25	NW	C
45	2340230000000	02-34-1-17-236 -a -00	3.72	old forest	0	900	25	E	C
46	2340230000000	02-34-2-09-229 -a -00	30.65	Forest thicket	0.17	1000	20	SE	C
47	2340230000000	02-34-1-17-235 -c -00	24.74	old forest	0	1000	20	E	C
48	2340230000000	02-34-1-17-253 -b -00	2.11	old forest	0	1000	20	E	C
49	2340230000000	02-34-1-16-225 -b -00	4.24	old forest	0	900	20	N	C
50	2340230000000	02-34-1-16-214 -c -00	1.37	old forest	0	1100	20	NW	C
51	2340230000000	02-34-1-16-225 -a -00	6.94	old forest	0	1000	20	W	C
52	2340230000000	02-34-1-16-219 -a -00	7.55	old forest	0	900	15	NW	C
53	2340230000000	02-34-2-06-211 -a -00	24.83	old forest	0	1000	25	NE	C
54	2340230000000	02-34-1-17-238 -a -00	15.41	old forest	0	1000	20	E	C
55	2340230000000	02-34-1-16-214 -a -00	42.27	old forest	0	1000	20	SE	C
56	2340230000000	02-34-2-06-217 -a -00	26.39	Forest thicket	0.26	1000	20	N	C
57	2340230000000	02-34-1-17-235 -b -00	3.04	old forest	0	900	20	SE	C
58	2340230000000	02-34-1-16-224 -d -00	6.65	old forest	0	1000	20	E	C
59	2340230000000	02-34-2-09-224 -d -00	1.51	old forest	0	900	15	E	C
60	2340230000000	02-34-1-17-252 -d -00	3.46	old forest	0	1100	20	NW	C
61	2340230000000	02-34-1-17-235 -a -00	2.13	old forest	0	900	20	W	C
62	2340230000000	02-34-2-09-322 -h -00	2.01	old forest	0	1000	25	SE	C
63	2340230000000	02-34-2-09-228 -b -00	27.12	old forest	0	1000	25	W	C
64	2340230000000	02-34-1-17-230 -b -00	14.79	old forest	0	900	25	E	C
65	2340230000000	02-34-1-17-252 -c -00	29.08	old forest	0	1000	25	N	C
66	2340230000000	02-34-1-16-215 -a -00	0.92	old forest	0	900	20	E	C
67	2340230000000	02-34-2-09-322 -i -00	0.69	old forest	0	1000	20	SE	C
68	2340230000000	02-34-2-09-224 -b -00	11.84	old forest	0	900	15	SE	C
69	2340230000000	02-34-2-09-322 -f -00	3.68	Forest thicket	0	900	20	E	C
70	2340230000000	02-34-1-16-224 -a -00	9.17	old forest	0	900	20	NW	C
71	2340230000000	02-34-1-16-224 -c -00	8.98	old forest	0	1000	20	NW	C
72	2340230000000	02-34-1-17-234 -f -00	1.87	old forest	0	1000	15	E	C
73	2340230000000	02-34-2-06-210 -b -00	30.2	old forest	0	900	20	NE	C
74	2340230000000	02-34-1-16-214 -b -00	1.75	old forest	0	900	25	N	C
75	2340230000000	02-34-1-16-224 -b -00	12.68	old forest	0	1000	20	E	C
76	2340230000000	02-34-1-17-234 -d -00	12.87	old forest	0	900	20	NW	C
77	2340230000000	02-34-2-09-224 -c -00	3.58	old forest	0	900	15	E	C
78	2340230000000	02-34-1-17-252 -b -00	4.18	old forest	0	1000	25	N	C
79	2340230000000	02-34-2-06-210 -a -00	1.17	old forest	0	900	20	NW	C
80	2340230000000	02-34-1-17-247 -f -00	9.87	old forest	0	1200	26	W	C
81	2340230000000	02-34-2-09-227 -b -00	2.93	old forest	0	1000	25	N	C
82	2340230000000	02-34-1-17-238 -b -00	13.48	old forest	0	900	25	E	C
83	2340230000000	02-34-1-17-230 -a -00	13.27	old forest	0	1000	25	N	C
84	2340230000000	02-34-1-17-250 -a -00	20.23	old forest	0	1000	25	E	C
85	2340230000000	02-34-2-09-322 -g -00	3.45	old forest	0	1000	26	NW	C
86	2340230000000	02-34-1-17-249 -c -00	4.69	old forest	0	1000	20	E	C
87	2340230000000	02-34-1-17-252 -a -00	1.86	old forest	0	1000	25	E	C
88	2340230000000	02-34-1-16-213 -f -00	19.13	old forest	0	1000	20	NE	C
89	2340230000000	02-34-1-17-247 -d -00	1.82	old forest	0	1200	26	E	C
90	2340230000000	02-34-1-16-223 -d -00	7.85	old forest	0	900	20	NE	C
91	2340230000000	02-34-2-06-201 -a -00	21.74	old forest	0	1100	25	NW	C
92	2340230000000	02-34-2-06-216 -a -00	27.79	Forest thicket	0.11	900	20	NW	C
93	2340230000000	02-34-1-17-234 -c -00	1.28	old forest	0	900	25	NE	C
94	2340230000000	02-34-2-09-228 -a -00	4.22	old forest	0	900	20	E	C
95	2340230000000	02-34-2-06-209 -b -00	24.78	Forest plantation	0.38	1000	20	NW	C
96	2340230000000	02-34-2-06-209 -b -00	24.78	Forest plantation	0.38	1000	20	W	C
97	2340230000000	02-34-2-09-322 -d -00	8.86	old forest	0	900	15	NE	C
98	2340230000000	02-34-1-17-247 -c -00	6.2	old forest	0	1100	26	W	C
99	2340230000000	02-34-2-09-227 -a -00	30.28	old forest	0	1000	25	N	C
100	2340230000000	02-34-2-09-223 -a -00	28.3	old forest	0	800	15	SW	C
101	2340230000000	02-34-1-17-234 -b -00	3.63	old forest	0	900	25	N	C
102	2340230000000	02-34-1-16-213 -a -00	10.16	old forest	0	1100	25	NE	C
103	2340230000000	02-34-1-17-248 -b -00	1.25	old forest	0	1000	20	E	C
104	2340230000000	02-34-1-16-212 -d -00	27.74	Forest thicket	0.55	900	20	N	C
105	2340230000000	02-34-2-09-224 -a -00	8.98	old forest	0	800	15	SW	C
106	2340230000000	02-34-1-17-234 -a -00	1.45	old forest	0	900	25	NW	C
107	2340230000000	02-34-2-09-322 -c -00	17.87	old forest	0	1100	25	NW	C
108	2340230000000	02-34-2-09-226 -a -00	19.71	old forest	0	1000	25	SW	C
109	2340230000000	02-34-1-16-213 -d -00	1.27	Forest thicket	0	1000	15	SE	C
110	2340230000000	02-34-2-06-209 -a -00	1.39	old forest	0	1000	15	N	C
111	2340230000000	02-34-2-06-204 -b -00	1.63	old forest	0	1000	15	W	C
112	2340230000000	02-34-1-16-213 -b -00	6.96	old forest	0	1000	20	SE	C
113	2340230000000	02-34-1-17-247 -b -00	7.8	old forest	0	1100	26	NE	C
114	2340230000000	02-34-1-17-249 -b -00	14.87	old forest	0	1000	20	N	C
115	2340230000000	02-34-1-16-213 -c -00	0.48	old forest	0	1000	15	E	C
116	2340230000000	02-34-2-09-318 -d -00	2.7	old forest	0	800	15	N	C
117	2340230000000	02-34-1-17-251 -a -00	18.68	old forest	0	900	25	NE	C
118	2340230000000	02-34-2-09-225 -a -00	20.11	old forest	0	900	20	N	C
119	2340230000000	02-34-1-16-223 -c -00	3.68	old forest	0	1000	20	NW	C
120	2340230000000	02-34-2-09-318 -c -00	0.63	old forest	0	800	15	N	C
121	2340230000000	02-34-1-16-223 -b -00	10.44	Forest thicket	0	900	25	SE	C
122	2340230000000	02-34-1-17-249 -a -00	1.48	old forest	0	1000	20	S	C
123	2340230000000	02-34-2-09-223 -b -00	0.62	old forest	0	800	15	E	C
124	2340230000000	02-34-2-09-223 -d -00	0.73	old forest	0	800	10	SW	C
125	2340230000000	02-34-2-09-322 -b -00	1.48	old forest	0	1000	25	SE	C
126	2340230000000	02-34-1-16-212 -b -00	14.98	old forest	0	1000	20	E	C
127	2340230000000	02-34-2-09-322 -a -00	1.86	old forest	0	900	20	W	C
128	2340230000000	02-34-1-16-212 -a -00	3.29	old forest	0	1000	20	W	C
129	2340230000000	02-34-1-17-247 -a -00	12.26	old forest	0	1100	25	N	C
130	2340230000000	02-34-2-09-320 -c -00	0.65	old forest	0	900	15	NW	C
131	2340230000000	02-34-2-06-200 -d -00	19.53	old forest	0	1100	25	SE	C
132	2340230000000	02-34-1-13-184 -b -00	2.03	old forest	0	1100	25	NE	C
133	2340230000000	02-34-2-06-202 -a -00	26.08	old forest	0	900	20	W	C
134	2340230000000	02-34-2-09-223 -c -00	0.99	old forest	0	800	10	N	C
135	2340230000000	02-34-2-09-318 -f -00	3.55	Forest thicket	0	900	15	N	C
136	2340230000000	02-34-2-09-321 -a -00	17.54	old forest	0	1100	25	N	C
137	2340230000000	02-34-2-06-208 -a -00	22	old forest	0	900	25	NW	C
138	2340230000000	02-34-2-06-204 -a -00	22.81	old forest	0	900	20	E	C
139	2340230000000	02-34-1-13-186 -b -00	7.32	old forest	0	1100	26	W	C
140	2340230000000	02-34-2-06-203 -b -00	16.59	old forest	0	900	25	N	C
141	2340230000000	02-34-2-06-199 -a -00	20.53	old forest	0	900	20	W	C
142	2340230000000	02-34-1-17-233 -i -00	14.12	old forest	0	900	25	W	C
143	2340230000000	02-34-1-17-229 -a -00	34.52	old forest	0	900	25	SE	C
144	2340230000000	02-34-1-17-248 -a -00	17.09	old forest	0	900	20	N	C
145	2340230000000	02-34-1-17-237 -b -00	1.3	Forest thicket	0	800	26	N	C
146	2340230000000	02-34-2-09-222 -c -00	31.49	old forest	0	800	15	N	C
147	2340230000000	02-34-2-09-318 -a -00	3.5	old forest	0	800	15	NULL	C
148	2340230000000	02-34-1-18-166 -d -00	5.35	old forest	0	1200	25	NULL	C
149	2340230000000	02-34-2-06-203 -a -00	1.26	old forest	0	900	20	NULL	C
150	2340230000000	02-34-1-18-167 -d -00	1.22	old forest	0	1200	25	NULL	C
151	2340230000000	02-34-2-06-215 -a -00	23.78	Forest plantation	1.05	800	20	NE	C
152	2340230000000	02-34-2-09-320 -b -00	24.13	old forest	0	1000	25	SE	C
153	2340230000000	02-34-1-16-211 -c -00	34.34	Forest plantation	2.12	900	26	W	C
154	2340230000000	02-34-1-13-185 -a -00	31.56	old forest	0	1000	25	N	C
155	2340230000000	02-34-1-18-166 -c -00	1.54	old forest	0	1200	25	NW	C
156	2340230000000	02-34-1-17-229 -b -00	1.65	old forest	0.98	900	25	N	C
157	2340230000000	02-34-1-18-167 -c -00	8.9	old forest	0	1100	20	N	C
158	2340230000000	02-34-1-13-184 -a -00	34.11	old forest	0	1000	25	NW	C
159	2340230000000	02-34-1-16-223 -a -00	15.03	old forest	0.22	900	25	E	C
160	2340230000000	02-34-1-17-246 -a -00	21.69	old forest	0	1000	25	SE	C
161	2340230000000	02-34-1-17-237 -a -00	23.97	old forest	0	900	25	NW	C
162	2340230000000	02-34-2-09-220 -a -00	14.61	old forest	0	800	15	NW	C
163	2340230000000	02-34-2-09-318 -h -00	14.56	old forest	0	900	25	SE	C
164	2340230000000	02-34-1-18-167 -a -00	2.3	old forest	0	1100	25	NW	C
165	2340230000000	02-34-2-09-222 -a -00	1.36	old forest	0	800	10	N	C
166	2340230000000	02-34-2-06-200 -c -00	2.79	old forest	0	1000	15	W	C
167	2340230000000	02-34-1-16-210 -f -00	2.99	old forest	0	1000	20	N	C
168	2340230000000	02-34-2-09-221 -c -00	3.46	old forest	0	800	15	N	C
169	2340230000000	02-34-2-09-222 -b -00	0.92	old forest	0	800	10	NW	C
170	2340230000000	02-34-2-09-220 -c -00	2.45	Forest thicket	0.17	800	15	NW	C
171	2340230000000	02-34-2-09-320 -a -00	0.86	old forest	0	1000	26	E	C
172	2340230000000	02-34-2-06-198 -b -00	23.43	old forest	0	900	20	S	C
173	2340230000000	02-34-1-13-186 -a -00	36.94	old forest	0	1000	25	N	C
174	2340230000000	02-34-1-18-167 -b -00	8.06	old forest	0	1000	26	N	C
175	2340230000000	02-34-2-06-205 -a -00	22.01	Forest plantation	0.11	900	25	NE	C
176	2340230000000	02-34-2-09-220 -d -00	0.95	Forest thicket	0	800	10	N	C
177	2340230000000	02-34-2-06-200 -b -00	0.88	old forest	0	1000	10	NW	C
178	2340230000000	02-34-2-09-221 -b -00	1.2	old forest	0	800	10	NW	C
179	2340230000000	02-34-1-17-233 -h -00	2.55	old forest	0.7	800	20	NE	C
180	2340230000000	02-34-1-16-221 -b -00	24.37	old forest	0.29	900	25	E	C
181	2340230000000	02-34-2-06-214 -c -00	2.76	old forest	0	800	15	NE	C
182	2340230000000	02-34-1-17-245 -a -00	34.48	old forest	0	900	26	S	C
183	2340230000000	02-34-2-06-198 -c -00	2.4	old forest	0	1000	15	W	C
184	2340230000000	02-34-2-09-317 -a -00	10.68	old forest	0	900	20	E	C
185	2340230000000	02-34-1-13-169 -g -00	1.45	old forest	0	1100	25	NW	C
186	2340230000000	02-34-1-13-183 -f -00	1.11	Forest thicket	0	1000	20	NE	C
187	2340230000000	02-34-2-09-319 -b -00	2.14	old forest	0	1000	26	S	C
188	2340230000000	02-34-1-16-210 -b -00	4.54	old forest	0	1000	25	NW	C
189	2340230000000	02-34-1-16-210 -a -00	6.29	old forest	0	1000	20	N	C
190	2340230000000	02-34-1-17-228 -b -00	34.69	old forest	0	900	25	SW	C
191	2340230000000	02-34-1-18-166 -a -00	16.23	old forest	0	1100	25	N	C
192	2340230000000	02-34-1-13-169 -f -00	0.72	old forest	0	1100	20	NW	C
193	2340230000000	02-34-2-09-221 -a -00	31.62	old forest	0	800	15	W	C
194	2340230000000	02-34-2-06-207 -b -00	17.74	old forest	0	800	25	NW	C
195	2340230000000	02-34-1-13-183 -d -00	1.38	old forest	0	1000	25	E	C
196	2340230000000	02-34-1-17-233 -g -00	5.03	old forest	0.7	800	20	NE	C
197	2340230000000	02-34-2-06-206 -a -00	28.97	Forest plantation	0.17	800	20	N	C
198	2340230000000	02-34-1-17-245 -b -00	2.4	old forest	0	1100	20	S	C
199	2340230000000	02-34-1-16-210 -c -00	20.18	Forest thicket	0	1000	25	N	C
200	2340230000000	02-34-2-06-207 -a -00	1.16	old forest	0	800	20	NW	C
201	2340230000000	02-34-1-17-245 -c -00	2.23	old forest	0	1000	20	SE	C
202	2340230000000	02-34-2-06-187 -a -00	7.02	old forest	0	900	20	SE	C
203	2340230000000	02-34-2-09-319 -a -00	17.37	old forest	0	1100	20	S	C
204	2340230000000	02-34-1-18-165 -h -00	10.44	old forest	0	1100	25	W	C
205	2340230000000	02-34-1-18-166 -b -00	17.43	old forest	0	1000	25	NE	C
206	2340230000000	02-34-2-09-314 -b -00	4.89	Forest thicket	0	800	25	SE	C
207	2340230000000	02-34-2-09-219 -b -00	19.12	old forest	0	800	10	NE	C
208	2340230000000	02-34-2-06-214 -b -00	11.05	Forest plantation	0.17	800	15	E	C
209	2340230000000	02-34-2-09-220 -b -00	0.79	Forest thicket	0	800	10	NW	C
210	2340230000000	02-34-1-16-210 -d -00	2.78	old forest	0	900	25	NW	C
211	2340230000000	02-34-1-13-169 -d -00	1.42	Forest plantation	0	1000	15	NW	C
212	2340230000000	02-34-1-13-168 -a -00	19.38	old forest	0	1000	26	N	C
213	2340230000000	02-34-1-13-183 -a -00	7.78	old forest	0	1000	20	E	C
214	2340230000000	02-34-1-13-183 -a -00	7.78	old forest	0	1000	20	SW	C
215	2340230000000	02-34-2-06-197 -a -00	28.41	old forest	0	900	15	SE	C
216	2340230000000	02-34-2-09-312 -d -00	2.14	old forest	0	800	20	NE	C
217	2340230000000	02-34-1-13-182 -d -00	0.93	old forest	0	900	20	SW	C
218	2340230000000	02-34-2-06-187 -b -00	17.13	Forest plantation	1.13	900	25	NW	C
219	2340230000000	02-34-1-16-211 -a -00	6.42	old forest	0	900	20	SE	C
220	2340230000000	02-34-2-09-316 -a -00	16.28	Forest thicket	0.17	900	25	NE	C
221	2340230000000	02-34-1-16-221 -a -00	16.21	old forest	0.11	900	25	NE	C
222	2340230000000	02-34-1-17-244 -b -00	15.16	old forest	0	900	25	SE	C
223	2340230000000	02-34-2-06-186 -c -00	3.67	old forest	0	900	15	SW	C
224	2340230000000	02-34-1-18-165 -g -00	4.43	old forest	0	1100	25	SE	C
225	2340230000000	02-34-2-09-315 -b -00	3.07	old forest	0	1100	15	SE	C
226	2340230000000	02-34-1-13-183 -b -00	1.6	old forest	0	1100	15	SW	C
227	2340230000000	02-34-2-06-186 -b -00	17.03	Forest thicket	1.05	900	15	NW	C
228	2340230000000	02-34-1-17-228 -a -00	0.66	old forest	0.17	800	25	NE	C
229	2340230000000	02-34-1-13-169 -c -00	12.79	old forest	0	1000	25	W	C
230	2340230000000	02-34-1-18-165 -f -00	4.31	old forest	0	1100	26	NE	C
231	2340230000000	02-34-1-17-244 -a -00	8.12	old forest	0	1000	25	SW	C
232	2340230000000	02-34-2-06-195 -a -00	17.96	Forest plantation	0.75	900	26	E	C
233	2340230000000	02-34-2-09-312 -b -00	10.95	Forest thicket	0	900	20	E	C
234	2340230000000	02-34-2-06-214 -a -00	6.26	old forest	0	800	10	S	C
235	2340230000000	02-34-1-16-209 -a -00	6.5	old forest	0	1100	20	W	C
236	2340230000000	02-34-1-16-209 -c -00	34.37	old forest	0	1000	25	E	C
237	2340230000000	02-34-2-09-315 -a -00	31.24	old forest	0	1100	20	NW	C
238	2340230000000	02-34-2-06-196 -c -00	2.36	old forest	0	900	15	E	C
239	2340230000000	02-34-1-13-182 -b -00	1.8	old forest	0	1100	20	SE	C
240	2340230000000	02-34-2-09-308 -w -00	1.23	old forest	0	700	15	W	C
241	2340230000000	02-34-1-18-165 -c -00	2.14	old forest	0	1100	25	SW	C
242	2340230000000	02-34-2-06-186 -a -00	6.88	old forest	0	900	15	SW	C
243	2340230000000	02-34-1-18-165 -d -00	1.38	old forest	0	1200	26	SW	C
244	2340230000000	02-34-1-17-243 -b -00	1.7	old forest	0	900	25	SW	C
245	2340230000000	02-34-1-16-209 -b -00	0.82	old forest	0	1100	20	SE	C
246	2340230000000	02-34-2-09-308 -t -00	0.76	old forest	0	700	15	NW	C
247	2340230000000	02-34-1-17-227 -a -00	10.87	old forest	0	800	25	N	C
248	2340230000000	02-34-1-13-182 -a -00	35.06	old forest	0	1000	20	S	C
249	2340230000000	02-34-1-17-243 -a -00	17.96	old forest	0	900	25	SW	C
250	2340230000000	02-34-1-18-165 -b -00	2.39	old forest	0	1100	26	NE	C
251	2340230000000	02-34-1-16-222 -c -00	31.57	old forest	0	900	25	W	C
252	2340230000000	02-34-2-06-195 -b -00	2.64	old forest	0	800	25	S	C
253	2340230000000	02-34-1-17-242 -a -00	19.82	Forest thicket	0	900	25	S	C
254	2340230000000	02-34-2-09-314 -a -00	10.29	old forest	0	900	25	E	C
255	2340230000000	02-34-2-09-312 -a -00	4.78	old forest	0	900	20	SW	C
256	2340230000000	02-34-1-18-165 -a -00	2.68	old forest	0	1200	25	SE	C
257	2340230000000	02-34-2-09-308 -s -00	1.14	old forest	0	700	10	S	C
258	2340230000000	02-34-1-18-164 -b -00	1.26	old forest	0	1000	25	SW	C
259	2340230000000	02-34-2-06-185 -c -00	17.77	old forest	0	900	20	W	C
260	2340230000000	02-34-2-06-194 -a -00	7.74	old forest	1.09	900	25	NE	C
261	2340230000000	02-34-2-09-312 -c -00	1.9	old forest	0	900	15	NE	C
262	2340230000000	02-34-2-09-219 -a -00	1.92	old forest	0	800	10	S	C
263	2340230000000	02-34-1-18-163 -a -00	19.42	old forest	0	1100	25	W	C
264	2340230000000	02-34-2-06-196 -b -00	17.14	old forest	0	1000	15	N	C
265	2340230000000	02-34-2-08-297 -d -00	3.76	old forest	0	1100	25	NE	C
266	2340230000000	02-34-2-09-308 -p -00	0.22	old forest	0	800	25	W	C
267	2340230000000	02-34-1-16-207 -b -00	28.24	old forest	0	900	26	S	C
268	2340230000000	02-34-2-06-185 -b -00	4.53	old forest	0.17	900	20	N	C
269	2340230000000	02-34-1-13-169 -b -00	14.48	old forest	0	900	25	SE	C
270	2340230000000	02-34-2-06-185 -a -00	1.78	old forest	0	900	20	SW	C
271	2340230000000	02-34-1-18-164 -a -00	35.52	old forest	0	1000	25	SW	C
272	2340230000000	02-34-2-06-194 -b -00	14.93	old forest	5.59	800	20	W	C
273	2340230000000	02-34-1-16-206 -b -00	22.79	old forest	0	1000	25	N	C
274	2340230000000	02-34-2-09-311 -b -00	3.14	old forest	0	900	25	N	C
275	2340230000000	02-34-2-09-311 -a -00	1.25	old forest	0	800	25	NE	C
276	2340230000000	02-34-2-06-213 -a -00	21.01	old forest	0	700	10	W	C
277	2340230000000	02-34-2-06-189 -c -00	17.73	Forest plantation	0.75	1000	20	NE	C
278	2340230000000	02-34-1-13-169 -a -00	7.19	old forest	0	800	20	W	C
279	2340230000000	02-34-1-16-203 -l -00	0.25	old forest	0	800	15	E	C
280	2340230000000	02-34-1-13-181 -c -00	36.24	old forest	0	900	25	SE	C
281	2340230000000	02-34-2-09-313 -a -00	21.7	old forest	0	1100	20	S	C
282	2340230000000	02-34-1-16-208 -a -00	30.53	old forest	0	900	25	SE	C
283	2340230000000	02-34-1-16-208 -a -00	30.53	old forest	0	900	25	E	C
284	2340230000000	02-34-2-06-183 -f -00	9.03	old forest	0	1000	20	NW	C
285	2340230000000	02-34-2-09-311 -c -00	15.09	old forest	0	1000	20	SE	C
286	2340230000000	02-34-2-09-218 -a -00	21.56	old forest	0	700	10	NW	C
287	2340230000000	02-34-2-06-184 -b -00	27.01	Forest thicket	0.35	1000	15	W	C
288	2340230000000	02-34-2-09-218 -b -00	2.01	old forest	0	700	15	SW	C
289	2340230000000	02-34-1-16-222 -a -00	0.15	old forest	0	800	15	W	C
290	2340230000000	02-34-1-18-162 -j -00	3.78	old forest	0	900	20	N	C
291	2340230000000	02-34-2-06-194 -c -00	7.95	old forest	0	800	15	SW	C
292	2340230000000	02-34-2-08-297 -a -00	3.09	old forest	0	1100	15	NW	C
293	2340230000000	02-34-2-06-196 -a -00	8.43	old forest	0	1000	15	E	C
294	2340230000000	02-34-2-08-297 -c -00	22.8	old forest	0	1100	20	S	C
295	2340230000000	02-34-2-09-310 -b -00	3.88	old forest	0	900	25	W	C
296	2340230000000	02-34-2-09-309 -a -00	14.27	Forest plantation	0.17	800	25	SW	C
297	2340230000000	02-34-2-06-189 -b -00	2.92	old forest	0	1000	25	N	C
298	2340230000000	02-34-2-06-184 -d -00	5.23	old forest	0	1000	20	SW	C
299	2340230000000	02-34-2-08-298 -a -00	32.45	old forest	0	1100	20	N	C
300	2340230000000	02-34-2-06-184 -c -00	2	old forest	0	1000	20	NULL	C
301	2340230000000	02-34-2-08-297 -b -00	2.94	old forest	0	1100	20	NULL	C
302	2340230000000	02-34-2-09-308 -a -00	4.57	old forest	0	700	15	SE	C
303	2340230000000	02-34-1-18-162 -i -00	1.81	old forest	0	900	20	SW	C
304	2340230000000	02-34-1-15-147 -a -00	18.74	old forest	0	800	25	NE	C
305	2340230000000	02-34-1-18-162 -g -00	1.35	old forest	0	800	20	W	C
306	2340230000000	02-34-1-16-203 -b -00	28.18	old forest	0.11	900	25	S	C
307	2340230000000	02-34-1-16-206 -a -00	3.96	old forest	0	1100	25	SW	C
308	2340230000000	02-34-2-09-310 -a -00	23.95	Forest thicket	0.52	900	25	S	C
309	2340230000000	02-34-2-06-193 -b -00	24.46	old forest	0	800	20	SW	C
310	2340230000000	02-34-2-06-192 -d -00	0.75	Forest thicket	0	800	10	S	C
311	2340230000000	02-34-1-18-162 -h -00	7.08	old forest	0	900	25	SW	C
312	2340230000000	02-34-2-06-189 -a -00	4.72	old forest	0	1000	25	W	C
313	2340230000000	02-34-2-05-181 -b -00	5.48	old forest	0	1100	20	NE	C
314	2340230000000	02-34-2-06-192 -c -00	5.35	old forest	0	800	20	S	C
315	2340230000000	02-34-1-15-145 -b -00	3.97	old forest	0	800	20	S	C
316	2340230000000	02-34-2-08-293 -a -00	41.27	old forest	0	1100	15	NE	C
317	2340230000000	02-34-1-18-159 -a -00	34.21	old forest	0	1000	25	NW	C
318	2340230000000	02-34-1-15-146 -f -00	7.19	old forest	0	1000	20	E	C
319	2340230000000	02-34-1-15-146 -g -00	3.67	Forest plantation	0	1100	20	SE	C
320	2340230000000	02-34-1-16-207 -a -00	2.73	old forest	0	1100	20	S	C
321	2340230000000	02-34-2-06-183 -d -00	8.76	old forest	0	1000	20	S	C
322	2340230000000	02-34-1-15-145 -c -00	2.37	old forest	0.21	800	20	S	C
323	2340230000000	02-34-1-15-146 -c -00	10.83	old forest	0	900	25	E	C
324	2340230000000	02-34-2-06-183 -c -00	1.96	old forest	0	1000	20	SE	C
325	2340230000000	02-34-1-16-203 -a -00	4.38	old forest	0	1000	20	W	C
326	2340230000000	02-34-1-16-203 -a -00	4.38	old forest	0	1000	20	S	C
327	2340230000000	02-34-2-06-184 -a -00	0.72	old forest	0	1100	20	NW	C
328	2340230000000	02-34-2-06-188 -b -00	5.99	old forest	0	1000	26	W	C
329	2340230000000	02-34-1-18-162 -f -00	1.07	old forest	0	900	20	E	C
330	2340230000000	02-34-2-07-305 -a -00	18.48	old forest	0	1100	15	NW	C
331	2340230000000	02-34-1-13-179 -f -00	7.61	old forest	0	1100	25	SW	C
332	2340230000000	02-34-1-15-145 -d -00	1.58	Forest thicket	0	800	25	SW	C
333	2340230000000	02-34-1-15-145 -f -00	2.04	Forest plantation	0	800	25	E	C
334	2340230000000	02-34-1-13-180 -m -00	17.95	Forest plantation	0.35	900	25	NE	C
335	2340230000000	02-34-1-13-177 -c -00	7.53	old forest	0	1100	26	NE	C
336	2340230000000	02-34-1-18-160 -c -00	2.61	old forest	0	900	15	SE	C
337	2340230000000	02-34-2-06-183 -b -00	1.77	old forest	0	1100	20	W	C
338	2340230000000	02-34-2-06-192 -b -00	17.17	Forest plantation	0.17	800	15	NE	C
339	2340230000000	02-34-1-13-179 -a -00	1.99	old forest	0.17	1000	20	NW	C
340	2340230000000	02-34-1-15-202 -f -00	1.63	old forest	0	1100	25	NE	C
341	2340230000000	02-34-2-05-181 -a -00	18.17	old forest	0	1000	25	E	C
342	2340230000000	02-34-2-05-182 -d -00	1.36	old forest	0	1100	25	W	C
343	2340230000000	02-34-1-18-162 -d -00	1.02	old forest	0	900	15	W	C
344	2340230000000	02-34-1-18-162 -a -00	10.99	old forest	0	900	25	NW	C
345	2340230000000	02-34-1-15-202 -d -00	1.7	old forest	0	1000	20	SW	C
346	2340230000000	02-34-1-15-146 -b -00	5.28	old forest	0	800	20	E	C
347	2340230000000	02-34-1-15-145 -a -00	12.11	old forest	0	800	25	E	C
348	2340230000000	02-34-2-05-182 -c -00	1.57	old forest	0	1000	26	W	C
349	2340230000000	02-34-1-13-180 -k -00	0.13	old forest	0	800	20	N	C
350	2340230000000	02-34-1-15-200 -c -00	1.89	old forest	0	1100	26	N	C
351	2340230000000	02-34-2-07-307 -b -00	21.47	old forest	0	900	25	SW	C
352	2340230000000	02-34-2-08-296 -a -00	19.48	old forest	0	1000	20	SW	C
353	2340230000000	02-34-2-06-191 -b -00	9.67	old forest	0	700	15	NW	C
354	2340230000000	02-34-1-15-146 -a -00	2.81	old forest	0	900	15	SE	C
355	2340230000000	02-34-2-06-183 -a -00	2.76	Forest thicket	0	1100	10	W	C
356	2340230000000	02-34-2-06-191 -d -00	0.34	old forest	0	700	15	NE	C
357	2340230000000	02-34-1-13-180 -j -00	4	old forest	0.17	900	25	NW	C
358	2340230000000	02-34-2-06-188 -a -00	9.46	Forest plantation	0.17	1000	26	E	C
359	2340230000000	02-34-2-08-293 -b -00	0.51	old forest	0	1100	15	E	C
360	2340230000000	02-34-2-08-292 -a -00	13.81	old forest	0	1000	20	W	C
361	2340230000000	02-34-2-06-193 -a -00	2	old forest	0	800	20	N	C
362	2340230000000	02-34-1-15-142 -f -00	13.64	old forest	0	1000	20	NW	C
363	2340230000000	02-34-1-18-158 -a -00	32.91	old forest	0	1000	25	W	C
364	2340230000000	02-34-2-05-180 -a -00	19.71	old forest	0	1000	25	E	C
365	2340230000000	02-34-1-18-160 -b -00	8.89	old forest	0	900	20	N	C
366	2340230000000	02-34-2-05-182 -b -00	5.05	old forest	0	1000	25	N	C
367	2340230000000	02-34-2-07-306 -i -00	24.52	Forest plantation	0.93	800	20	NE	C
368	2340230000000	02-34-2-07-307 -a -00	6.46	old forest	1.1	900	25	W	C
369	2340230000000	02-34-1-15-205 -s -00	3.05	old forest	0	800	25	N	C
370	2340230000000	02-34-1-15-202 -c -00	15	old forest	0	900	25	N	C
371	2340230000000	02-34-1-15-144 -c -00	1.26	old forest	0	900	20	S	C
372	2340230000000	02-34-2-06-192 -a -00	0.8	old forest	0	800	20	N	C
373	2340230000000	02-34-1-13-179 -d -00	14.82	Forest plantation	0.17	1000	25	N	C
374	2340230000000	02-34-1-15-144 -d -00	3.5	Forest thicket	0	900	25	N	C
375	2340230000000	02-34-1-15-205 -r -00	1.93	Forest thicket	0	800	25	SW	C
376	2340230000000	02-34-2-07-306 -a -00	0.6	old forest	0	700	15	NW	C
377	2340230000000	02-34-1-15-202 -a -00	7.18	old forest	0	1000	20	SE	C
378	2340230000000	02-34-2-07-304 -b -00	28.37	Forest plantation	0.93	1000	25	NE	C
379	2340230000000	02-34-1-15-144 -a -00	1.22	old forest	0	900	25	SW	C
380	2340230000000	02-34-1-15-205 -n -00	3.91	old forest	0	800	25	N	C
381	2340230000000	02-34-2-05-179 -c -00	11.55	old forest	0	1000	25	N	C
382	2340230000000	02-34-1-15-142 -d -00	8.41	old forest	0	1000	20	NE	C
383	2340230000000	02-34-1-15-144 -b -00	0.71	old forest	0	900	20	NE	C
384	2340230000000	02-34-1-15-143 -d -00	26.54	Forest thicket	0	900	20	E	C
385	2340230000000	02-34-1-13-177 -a -00	16.96	Forest plantation	0	1000	25	NE	C
386	2340230000000	02-34-1-13-180 -f -00	18.9	Forest plantation	0	900	25	N	C
387	2340230000000	02-34-1-15-205 -p -00	1.73	old forest	0	800	25	N	C
388	2340230000000	02-34-1-15-200 -b -00	25.07	old forest	0	1000	25	NW	C
389	2340230000000	02-34-2-05-180 -c -00	6.62	old forest	0	900	25	N	C
390	2340230000000	02-34-1-15-201 -j -00	12.27	old forest	0	1000	25	W	C
391	2340230000000	02-34-2-06-191 -a -00	14.46	Forest plantation	0.45	800	15	NE	C
392	2340230000000	02-34-2-05-182 -a -00	16.05	old forest	0	900	20	N	C
393	2340230000000	02-34-1-13-179 -b -00	3.26	old forest	0.17	1000	20	N	C
394	2340230000000	02-34-2-08-291 -a -00	17.56	old forest	0	1000	20	NW	C
395	2340230000000	02-34-1-15-199 -a -00	25.42	old forest	0	1000	25	NW	C
396	2340230000000	02-34-2-05-179 -b -00	2.79	old forest	0	1000	25	N	C
397	2340230000000	02-34-1-15-205 -rx -00	1.09	old forest	0	700	15	N	C
398	2340230000000	02-34-1-13-178 -d -00	16	old forest	0.7	900	25	NW	C
399	2340230000000	02-34-2-06-190 -b -00	9.43	Forest plantation	0.11	700	15	NW	C
400	2340230000000	02-34-1-15-205 -o -00	3.45	old forest	0	800	20	NE	C
401	2340230000000	02-34-1-15-205 -l -00	4.39	Forest plantation	0	900	25	NW	C
402	2340230000000	02-34-2-05-180 -b -00	1.12	old forest	0	900	26	NW	C
403	2340230000000	02-34-1-15-205 -m -00	1.57	old forest	0	800	20	E	C
404	2340230000000	02-34-1-13-180 -g -00	0.06	old forest	0	800	15	N	C
405	2340230000000	02-34-1-13-179 -c -00	2.58	Forest thicket	0.17	900	20	NW	C
406	2340230000000	02-34-2-05-179 -a -00	8.4	old forest	0	1000	25	W	C
407	2340230000000	02-34-1-15-205 -z -00	0.12	old forest	0	700	10	NE	C
408	2340230000000	02-34-2-07-306 -h -00	2.79	Forest thicket	0	700	15	E	C
409	2340230000000	02-34-1-15-140 -g -00	3.49	old forest	0	1000	20	SE	C
410	2340230000000	02-34-1-15-143 -c -00	2.39	old forest	0.21	900	20	W	C
411	2340230000000	02-34-2-08-295 -a -00	26.34	old forest	0	1000	20	W	C
412	2340230000000	02-34-1-18-161 -a -00	21.76	old forest	0	800	26	NW	C
413	2340230000000	02-34-1-18-157 -c -00	22.14	old forest	0	1000	25	W	C
414	2340230000000	02-34-1-15-202 -b -00	3.39	old forest	0	800	25	NW	C
415	2340230000000	02-34-1-15-142 -c -00	9.04	old forest	0	900	20	NW	C
416	2340230000000	02-34-2-05-177 -b -00	1.23	old forest	0	900	15	SE	C
417	2340230000000	02-34-2-08-290 -a -00	18.77	old forest	0	1000	20	SE	C
418	2340230000000	02-34-1-15-143 -b -00	3.5	old forest	0	900	25	NW	C
419	2340230000000	02-34-2-06-190 -c -00	1.36	old forest	0	700	15	W	C
420	2340230000000	02-34-2-06-190 -a -00	8.17	old forest	0	800	20	W	C
421	2340230000000	02-34-1-18-157 -a -00	1.68	Forest plantation	0	800	20	N	C
422	2340230000000	02-34-1-15-201 -i -00	3.47	old forest	0	900	25	SE	C
423	2340230000000	02-34-2-07-303 -a -00	17.95	old forest	0	800	15	SE	C
424	2340230000000	02-34-1-13-177 -b -00	0.91	old forest	0	1000	20	N	C
425	2340230000000	02-34-1-13-178 -c -00	9.69	old forest	0.7	800	20	NE	C
426	2340230000000	02-34-2-07-301 -a -00	19.73	old forest	0	1000	25	E	C
427	2340230000000	02-34-1-13-180 -d -00	0.93	old forest	0	800	20	SE	C
428	2340230000000	02-34-1-15-143 -a -00	2.6	old forest	0	900	25	NE	C
429	2340230000000	02-34-2-07-300 -a -00	34.09	old forest	0	900	25	NW	C
430	2340230000000	02-34-1-18-157 -b -00	9.24	old forest	0	900	20	N	C
431	2340230000000	02-34-1-15-140 -f -00	2.73	Forest thicket	0	1000	15	E	C
432	2340230000000	02-34-1-13-180 -c -00	1.1	old forest	0	800	25	NE	C
433	2340230000000	02-34-1-18-160 -a -00	20.9	Forest plantation	0	800	25	N	C
434	2340230000000	02-34-1-15-201 -h -00	1.19	old forest	0	800	15	W	C
435	2340230000000	02-34-1-15-198 -a -00	24.03	old forest	0	900	25	NW	C
436	2340230000000	02-34-1-15-205 -jx -00	0.36	old forest	0	700	20	NE	C
437	2340230000000	02-34-1-13-180 -b -00	0.44	old forest	0	800	20	N	C
438	2340230000000	02-34-1-15-201 -f -00	2.53	old forest	0	800	15	W	C
439	2340230000000	02-34-2-05-178 -c -00	15.66	old forest	0	1000	26	NW	C
440	2340230000000	02-34-1-15-201 -g -00	1.03	old forest	0	800	15	N	C
441	2340230000000	02-34-1-13-178 -b -00	0.74	Forest thicket	0	800	20	N	C
442	2340230000000	02-34-1-15-204 -c -00	2.53	Forest thicket	0	800	15	S	C
443	2340230000000	02-34-1-13-176 -a -00	15.07	old forest	0	900	26	NW	C
444	2340230000000	02-34-2-05-177 -a -00	12.06	old forest	0	800	20	SW	C
445	2340230000000	02-34-2-08-294 -b -00	1.68	old forest	0	1000	20	E	C
446	2340230000000	02-34-2-08-294 -b -00	1.68	old forest	0	1000	20	NE	C
447	2340230000000	02-34-1-13-180 -a -00	1.03	Forest thicket	0	800	25	E	C
448	2340230000000	02-34-1-15-140 -d -00	2.44	old forest	0	1000	20	N	C
449	2340230000000	02-34-1-13-176 -b -00	2.01	old forest	0	1000	20	W	C
450	2340230000000	02-34-1-15-204 -b -00	2.96	old forest	0.35	800	15	NE	C
451	2340230000000	02-34-2-05-178 -a -00	6.76	old forest	0	1000	25	N	C
452	2340230000000	02-34-1-15-201 -d -00	5.98	old forest	0	800	20	NW	C
453	2340230000000	02-34-1-15-200 -a -00	5.24	old forest	0	800	20	N	C
454	2340230000000	02-34-1-15-200 -a -00	5.24	old forest	0	800	20	N	C
455	2340230000000	02-34-1-15-142 -b -00	11.61	old forest	0	900	20	E	C
456	2340230000000	02-34-2-05-171 -b -00	3.4	old forest	0	1000	25	SW	C
457	2340230000000	02-34-2-08-289 -a -00	28.14	old forest	0	900	20	S	C
458	2340230000000	02-34-1-15-140 -c -00	31.98	old forest	0	900	25	SE	C
459	2340230000000	02-34-1-15-140 -c -00	31.98	old forest	0	900	25	E	C
460	2340230000000	02-34-1-18-156 -a -00	0.8	old forest	0	900	25	N	C
461	2340230000000	02-34-1-18-156 -b -00	15.59	old forest	0	900	25	S	C
462	2340230000000	02-34-1-13-178 -a -00	0.78	Forest thicket	0	800	25	N	C
463	2340230000000	02-34-1-15-139 -d -00	2.83	old forest	0	1000	20	N	C
464	2340230000000	02-34-1-15-201 -c -00	1.47	old forest	0	800	15	E	C
465	2340230000000	02-34-1-18-155 -d -00	6.94	Forest plantation	0.11	800	26	NW	C
466	2340230000000	02-34-1-15-142 -a -00	1.34	old forest	0	900	20	E	C
467	2340230000000	02-34-1-15-141 -a -00	24.72	old forest	0	800	25	NE	C
468	2340230000000	02-34-2-07-299 -a -00	5.76	old forest	0	800	15	W	C
469	2340230000000	02-34-1-15-205 -dx -00	0.81	old forest	0	700	15	W	C
470	2340230000000	02-34-1-13-175 -a -00	24.63	old forest	0	900	26	NW	C
471	2340230000000	02-34-2-05-176 -a -00	25.29	old forest	0	800	15	N	C
472	2340230000000	02-34-2-08-294 -a -00	23.19	old forest	0	1000	25	SE	C
473	2340230000000	02-34-1-15-198 -b -00	1.56	old forest	0	800	20	S	C
474	2340230000000	02-34-1-15-201 -b -00	5.9	old forest	0	800	15	SW	C
475	2340230000000	02-34-1-15-204 -a -00	21.59	old forest	0	700	15	W	C
476	2340230000000	02-34-2-07-261 -a -00	26.66	old forest	0	1000	20	W	C
477	2340230000000	02-34-2-07-260 -a -00	18.96	old forest	0	900	26	NE	C
478	2340230000000	02-34-1-18-155 -b -00	3.95	Forest thicket	0	800	25	E	C
479	2340230000000	02-34-1-18-155 -c -00	12.79	Forest plantation	0.11	900	25	NW	C
480	2340230000000	02-34-2-05-178 -b -00	2.74	old forest	0	900	20	W	C
481	2340230000000	02-34-1-15-201 -a -00	8.62	old forest	0	800	20	NE	C
482	2340230000000	02-34-1-13-175 -k -00	0.17	old forest	0	800	25	W	C
483	2340230000000	02-34-1-18-155 -a -00	1.9	old forest	0	900	26	N	C
484	2340230000000	02-34-1-15-198 -c -00	6.89	old forest	0	800	20	NE	C
485	2340230000000	02-34-2-05-171 -a -00	19.09	old forest	0	1000	20	W	C
486	2340230000000	02-34-2-05-178 -f -00	0.36	Forest thicket	0	900	15	W	C
487	2340230000000	02-34-2-05-170 -a -00	21.21	old forest	0	1000	25	SW	C
488	2340230000000	02-34-2-07-259 -b -00	1.89	old forest	0.75	800	20	E	C
489	2340230000000	02-34-2-05-178 -g -00	0.16	Forest thicket	0	900	10	NE	C
490	2340230000000	02-34-2-05-174 -a -00	14.6	old forest	0	800	15	SE	C
491	2340230000000	02-34-2-08-294 -f -00	0.97	old forest	0	900	10	SW	C
492	2340230000000	02-34-1-15-139 -b -00	14.94	Forest thicket	0	1000	20	NE	C
493	2340230000000	02-34-1-15-140 -b -00	0.81	old forest	0	800	20	SE	C
494	2340230000000	02-34-2-07-259 -a -00	28.97	Forest thicket	1.5	800	20	W	C
495	2340230000000	02-34-1-18-154 -g -00	4.2	Forest thicket	0	800	25	W	C
496	2340230000000	02-34-1-15-140 -a -00	1.08	old forest	0	800	20	NE	C
497	2340230000000	02-34-1-15-139 -c -00	5.28	old forest	0	900	25	SW	C
498	2340230000000	02-34-2-08-294 -c -00	1.8	old forest	0	900	15	SE	C
499	2340230000000	02-34-2-08-294 -d -00	0.3	Forest thicket	0	900	10	N	C
500	2340230000000	02-34-1-13-175 -f -00	1.19	old forest	0	700	26	S	C
501	2340230000000	02-34-2-08-284 -b -00	16	old forest	0	1000	20	W	C
502	2340230000000	02-34-2-07-302 -h -00	17.3	old forest	0	700	15	NW	C
503	2340230000000	02-34-1-13-174 -a -00	11.78	Forest plantation	0	900	25	S	C
504	2340230000000	02-34-1-15-136 -a -00	10.89	old forest	0	800	20	SW	C
505	2340230000000	02-34-2-05-174 -d -00	0.54	Forest thicket	0	800	15	SW	C
506	2340230000000	02-34-2-05-178 -d -00	1.36	Forest thicket	0	900	15	NE	C
507	2340230000000	02-34-1-15-136 -c -00	1.92	old forest	0	800	20	SW	C
508	2340230000000	02-34-1-15-136 -c -00	1.92	old forest	0	800	20	W	C
509	2340230000000	02-34-1-18-154 -f -00	14.08	Forest plantation	0.11	900	25	SW	C
510	2340230000000	02-34-1-18-154 -f -00	14.08	Forest plantation	0.11	900	25	W	C
511	2340230000000	02-34-1-15-195 -a -00	23.78	old forest	0	800	20	S	C
512	2340230000000	02-34-2-07-255 -c -00	2.14	old forest	0	1000	15	W	C
513	2340230000000	02-34-2-05-173 -a -00	21.49	old forest	0	800	15	E	C
514	2340230000000	02-34-2-05-175 -a -00	18.81	old forest	0	800	20	N	C
515	2340230000000	02-34-1-15-137 -a -00	5.4	old forest	0.88	900	25	SE	C
516	2340230000000	02-34-2-05-174 -c -00	0.1	Forest plantation	0	900	15	NW	C
517	2340230000000	02-34-1-15-197 -b -00	13.63	old forest	0	700	25	SW	C
518	2340230000000	02-34-2-05-169 -a -00	18.57	old forest	0	1000	25	SW	C
519	2340230000000	02-34-1-15-139 -a -00	10.47	old forest	0	900	25	W	C
520	2340230000000	02-34-2-07-258 -b -00	10.37	old forest	0	1000	20	E	C
521	2340230000000	02-34-1-15-137 -b -00	2.91	Forest thicket	0	800	25	S	C
522	2340230000000	02-34-1-15-137 -b -00	2.91	Forest thicket	0	800	25	NW	C
523	2340230000000	02-34-1-18-152 -i -00	0.1	old forest	0	1000	20	NE	C
524	2340230000000	02-34-1-18-154 -d -00	13.68	old forest	0	800	25	S	C
525	2340230000000	02-34-2-08-284 -a -00	0.66	old forest	0	1100	15	S	C
526	2340230000000	02-34-2-08-283 -b -00	14.19	old forest	0	1000	25	E	C
527	2340230000000	02-34-2-07-255 -b -00	16.49	old forest	0	1100	20	NE	C
528	2340230000000	02-34-1-15-195 -b -00	2	Forest thicket	0	800	15	NW	C
529	2340230000000	02-34-1-18-152 -f -00	0.17	old forest	0	1000	25	NE	C
530	2340230000000	02-34-2-08-288 -d -00	7.74	Forest plantation	0.11	900	25	S	C
531	2340230000000	02-34-1-15-136 -b -00	4.44	Forest thicket	0	900	20	SW	C
532	2340230000000	02-34-1-15-196 -a -00	21.11	old forest	0	800	20	NE	C
533	2340230000000	02-34-2-07-302 -f -00	0.87	old forest	0	700	10	SW	C
534	2340230000000	02-34-2-07-257 -a -00	16.67	old forest	0	900	20	SW	C
535	2340230000000	02-34-1-18-152 -b -00	0.15	old forest	0	1000	25	NW	C
536	2340230000000	02-34-2-07-256 -c -00	6.7	Forest thicket	1.13	900	25	N	C
537	2340230000000	02-34-1-15-137 -c -00	14.52	old forest	0	900	25	NE	C
538	2340230000000	02-34-1-15-137 -c -00	14.52	old forest	0	900	25	SW	C
539	2340230000000	02-34-2-08-283 -c -00	3.09	old forest	0	1000	20	SW	C
540	2340230000000	02-34-2-07-256 -b -00	4.96	old forest	0	800	20	SW	C
541	2340230000000	02-34-1-18-154 -b -00	2.29	old forest	0	800	26	S	C
542	2340230000000	02-34-2-08-283 -a -00	0.64	old forest	0	1100	20	NW	C
543	2340230000000	02-34-1-15-197 -d -00	0.4	old forest	0	700	15	N	C
544	2340230000000	02-34-2-07-257 -b -00	3.6	old forest	0	900	25	W	C
545	2340230000000	02-34-2-05-172 -a -00	5.53	old forest	0	800	20	W	C
546	2340230000000	02-34-2-08-282 -a -00	16.06	old forest	0	1000	20	NW	C
547	2340230000000	02-34-1-15-136 -d -00	11.53	old forest	0	900	25	E	C
548	2340230000000	02-34-2-05-168 -a -00	7	old forest	0	1000	25	N	C
549	2340230000000	02-34-2-05-172 -l -00	0.03	old forest	0	900	10	N	C
550	2340230000000	02-34-1-15-197 -a -00	0.62	old forest	0	700	25	SW	C
551	2340230000000	02-34-2-07-258 -a -00	13.16	old forest	0	900	25	NE	C
552	2340230000000	02-34-1-18-151 -f -00	0.15	old forest	0	1000	20	W	C
553	2340230000000	02-34-1-18-154 -a -00	0.77	old forest	0	800	26	SE	C
554	2340230000000	02-34-2-07-236 -l -00	12.77	old forest	0	700	15	W	C
555	2340230000000	02-34-2-07-255 -a -00	3.5	old forest	0	1000	20	E	C
556	2340230000000	02-34-2-07-256 -a -00	0.62	old forest	0	800	20	NE	C
557	2340230000000	02-34-2-05-172 -k -00	0.1	Forest thicket	0	900	10	N	C
558	2340230000000	02-34-1-15-137 -d -00	0.98	old forest	0	900	25	S	C
559	2340230000000	02-34-2-08-288 -c -00	3.51	old forest	0	900	26	N	C
560	2340230000000	02-34-2-05-172 -i -00	0.15	Forest thicket	0	800	10	NW	C
561	2340230000000	02-34-1-15-138 -a -00	28.22	old forest	0	900	20	SE	C
562	2340230000000	02-34-2-05-172 -b -00	5.29	old forest	0	800	20	W	C
563	2340230000000	02-34-1-13-172 -a -00	30.97	Forest plantation	0.35	900	25	N	C
564	2340230000000	02-34-1-18-152 -a -00	23.73	Forest plantation	0.14	900	25	E	C
565	2340230000000	02-34-1-13-173 -a -00	11.57	Forest plantation	0.17	800	25	W	C
566	2340230000000	02-34-2-08-282 -b -00	4.26	old forest	0	1000	20	W	C
567	2340230000000	02-34-2-05-172 -j -00	0.64	Forest thicket	0	800	15	E	C
568	2340230000000	02-34-2-05-167 -a -00	2.06	old forest	0	1000	20	W	C
569	2340230000000	02-34-1-14-135 -c -00	0.68	old forest	0	900	20	SW	C
570	2340230000000	02-34-1-18-153 -h -00	0.66	old forest	0	700	20	S	C
571	2340230000000	02-34-2-05-167 -b -00	8.83	Forest thicket	0	1000	25	SE	C
572	2340230000000	02-34-2-08-288 -b -00	3.08	old forest	0	900	25	W	C
573	2340230000000	02-34-2-05-168 -b -00	13.9	old forest	0	900	26	NE	C
574	2340230000000	02-34-1-18-153 -g -00	0.7	old forest	0	700	25	SE	C
575	2340230000000	02-34-1-14-135 -b -00	17.58	Forest thicket	0	800	25	NE	C
576	2340230000000	02-34-2-08-281 -b -00	26.1	Forest plantation	0.14	900	25	NE	C
577	2340230000000	02-34-1-14-191 -b -00	0.1	old forest	0	700	20	S	C
578	2340230000000	02-34-2-07-251 -a -00	4.86	old forest	0	800	20	SE	C
579	2340230000000	02-34-2-07-251 -c -00	2.49	old forest	0	800	25	SE	C
580	2340230000000	02-34-1-18-153 -f -00	4.56	Forest plantation	0.38	800	26	N	C
581	2340230000000	02-34-2-05-172 -g -00	9.12	old forest	0	800	20	SW	C
582	2340230000000	02-34-2-07-251 -d -00	7.4	Forest thicket	0	800	25	NE	C
583	2340230000000	02-34-2-05-172 -c -00	0.81	old forest	0	800	25	N	C
584	2340230000000	02-34-2-08-288 -a -00	2.7	old forest	0	900	26	SE	C
585	2340230000000	02-34-1-15-137 -y -00	0.01	old forest	0	1000	20	S	C
586	2340230000000	02-34-1-13-171 -d -00	1.36	old forest	0	700	20	S	C
587	2340230000000	02-34-2-07-253 -a -00	13.3	old forest	0	1000	26	SE	C
588	2340230000000	02-34-2-05-156 -c -00	2.33	old forest	0	1000	15	S	C
589	2340230000000	02-34-1-14-194 -a -00	22.31	Forest plantation	0.52	800	25	E	C
590	2340230000000	02-34-2-05-167 -c -00	3.62	old forest	0	900	25	NE	C
591	2340230000000	02-34-1-13-171 -f -00	0.09	old forest	0	700	15	S	C
592	2340230000000	02-34-1-14-193 -b -00	16.42	Forest plantation	0.52	800	25	W	C
593	2340230000000	02-34-2-07-251 -f -00	3.28	old forest	0	900	20	S	C
594	2340230000000	02-34-1-15-137 -t -00	0.03	old forest	0	1000	5	S	C
595	2340230000000	02-34-1-13-171 -c -00	1.5	Forest thicket	0.11	700	10	S	C
596	2340230000000	02-34-2-07-252 -a -00	4.05	old forest	0	900	20	NW	C
597	2340230000000	02-34-2-07-252 -d -00	2.42	old forest	0	900	25	NE	C
598	2340230000000	02-34-2-08-287 -d -00	0.94	Forest plantation	0	1000	25	E	C
599	2340230000000	02-34-2-07-252 -c -00	12.87	Forest thicket	1.5	900	20	SE	C
600	2340230000000	02-34-1-18-151 -a -00	31.54	Forest plantation	0.35	900	25	W	C
601	2340230000000	02-34-1-15-137 -f -00	18.42	old forest	0	1000	20	SE	C
602	2340230000000	02-34-1-14-123 -d -00	0.01	old forest	0	1000	20	NW	C
603	2340230000000	02-34-2-07-252 -b -00	2.43	old forest	0	900	20	N	C
604	2340230000000	02-34-2-08-280 -b -00	8.79	old forest	0	1100	25	SE	C
605	2340230000000	02-34-2-08-287 -g -00	0.21	Forest plantation	0	1000	20	E	C
606	2340230000000	02-34-2-07-254 -b -00	5.93	old forest	0	1100	20	SW	C
607	2340230000000	02-34-1-13-171 -a -00	23.04	Forest plantation	0.17	800	20	N	C
608	2340230000000	02-34-2-08-280 -a -00	4.38	old forest	0	1100	20	N	C
609	2340230000000	02-34-1-13-171 -b -00	2.07	old forest	0.17	700	20	SE	C
610	2340230000000	02-34-2-08-281 -a -00	1.51	old forest	0	900	25	N	C
611	2340230000000	02-34-2-05-165 -g -00	2.87	old forest	0	1000	20	S	C
612	2340230000000	02-34-1-14-123 -f -00	0.03	old forest	0	1000	25	N	C
613	2340230000000	02-34-1-18-151 -c -00	0.01	old forest	0	1000	26	N	C
614	2340230000000	02-34-2-05-166 -d -00	12.22	old forest	0	1000	25	S	C
615	2340230000000	02-34-2-08-280 -c -00	7.95	old forest	0	1000	26	S	C
616	2340230000000	02-34-2-05-164 -b -00	6.22	old forest	0	1000	20	N	C
617	2340230000000	02-34-2-07-254 -a -00	16.86	old forest	0	1100	20	NW	C
618	2340230000000	02-34-2-05-164 -c -00	9.09	Forest thicket	0.17	1000	20	SW	C
619	2340230000000	02-34-1-15-137 -o -00	0.02	old forest	0	1000	15	NE	C
620	2340230000000	02-34-2-05-156 -a -00	1.65	old forest	0	900	25	SE	C
621	2340230000000	02-34-1-13-170 -g -00	0.56	Forest thicket	0.42	700	10	NE	C
622	2340230000000	02-34-1-15-137 -n -00	0.01	old forest	0	1000	15	E	C
623	2340230000000	02-34-1-14-123 -h -00	0.07	old forest	0	1100	15	NW	C
624	2340230000000	02-34-1-13-170 -h -00	0.07	old forest	0	700	15	E	C
625	2340230000000	02-34-2-05-172 -h -00	11.52	old forest	0	800	15	N	C
626	2340230000000	02-34-1-14-133 -c -00	12.2	old forest	0.7	800	20	NW	C
627	2340230000000	02-34-1-14-135 -a -00	12.97	old forest	0	800	25	W	C
628	2340230000000	02-34-1-14-193 -a -00	0.64	old forest	0	900	20	NE	C
629	2340230000000	02-34-2-05-166 -c -00	5.62	old forest	0	1000	20	N	C
630	2340230000000	02-34-2-07-250 -c -00	7.79	Forest thicket	0	900	20	E	C
631	2340230000000	02-34-2-05-153 -a -00	5.22	old forest	0	900	20	E	C
632	2340230000000	02-34-1-13-170 -f -00	7	Forest plantation	1.05	800	25	W	C
633	2340230000000	02-34-2-07-236 -f -00	2.17	old forest	0	700	10	W	C
634	2340230000000	02-34-2-05-153 -c -00	8.7	old forest	0	900	15	SE	C
635	2340230000000	02-34-1-18-150 -f -00	0.2	Forest thicket	0	1000	15	NE	C
636	2340230000000	02-34-2-05-165 -f -00	0.88	old forest	0	1000	20	NE	C
637	2340230000000	02-34-2-05-165 -d -00	13.79	Forest plantation	0	900	25	E	C
638	2340230000000	02-34-1-14-133 -b -00	4.3	old forest	0	700	25	E	C
639	2340230000000	02-34-2-07-246 -c -00	4.79	old forest	0	1000	20	NW	C
640	2340230000000	02-34-1-18-150 -b -00	27.71	Forest plantation	0.14	900	25	SW	C
641	2340230000000	02-34-1-14-191 -a -00	24.63	Forest plantation	0.7	800	25	W	C
642	2340230000000	02-34-2-08-287 -a -00	22.96	Forest plantation	1.05	900	25	SW	C
643	2340230000000	02-34-2-08-287 -a -00	22.96	Forest plantation	1.05	900	25	S	C
644	2340230000000	02-34-2-05-156 -b -00	18.92	old forest	0	900	20	N	C
645	2340230000000	02-34-2-07-249 -d -00	2.45	old forest	0	1000	20	NE	C
646	2340230000000	02-34-2-07-236 -j -00	0.73	old forest	0	700	25	N	C
647	2340230000000	02-34-1-13-170 -d -00	1.76	old forest	0	700	20	N	C
648	2340230000000	02-34-1-18-153 -b -00	9.02	Forest plantation	0.11	700	25	N	C
649	2340230000000	02-34-2-08-276 -b -00	11.81	old forest	0	1100	26	N	C
650	2340230000000	02-34-2-05-163 -c -00	15.84	Forest thicket	0	1000	20	E	C
651	2340230000000	02-34-2-08-279 -b -00	11.32	Forest plantation	0.08	900	26	E	C
652	2340230000000	02-34-1-14-192 -b -00	19.01	old forest	0	900	25	SW	C
653	2340230000000	02-34-2-05-166 -b -00	1.53	Forest thicket	0	900	25	E	C
654	2340230000000	02-34-2-05-157 -c -00	3.4	old forest	0	1000	20	E	C
655	2340230000000	02-34-2-07-249 -b -00	4.16	old forest	0	900	20	N	C
656	2340230000000	02-34-2-07-249 -a -00	7.11	old forest	0	900	20	SE	C
657	2340230000000	02-34-2-05-164 -a -00	1.67	old forest	0	900	26	NW	C
658	2340230000000	02-34-2-07-249 -c -00	5.15	old forest	0	900	25	N	C
659	2340230000000	02-34-1-18-150 -d -00	0.29	Forest thicket	0	1000	20	E	C
660	2340230000000	02-34-1-14-133 -a -00	3.28	old forest	0	700	25	W	C
661	2340230000000	02-34-2-07-236 -a -00	7.93	old forest	0	700	20	W	C
662	2340230000000	02-34-2-07-246 -b -00	8.35	old forest	0	1000	20	NE	C
663	2340230000000	02-34-2-07-250 -b -00	3.97	Forest plantation	0.38	900	20	N	C
664	2340230000000	02-34-2-07-248 -d -00	2.31	old forest	0	900	20	E	C
665	2340230000000	02-34-1-13-170 -b -00	7.8	old forest	0.35	800	26	N	C
666	2340230000000	02-34-2-05-153 -b -00	10.06	old forest	0	900	15	SE	C
667	2340230000000	02-34-2-05-157 -a -00	4.28	old forest	0	900	20	NW	C
668	2340230000000	02-34-1-14-134 -a -00	17.75	old forest	0	900	25	NE	C
669	2340230000000	02-34-2-08-276 -a -00	5.21	old forest	0	1100	26	NE	C
670	2340230000000	02-34-2-08-279 -a -00	4.53	old forest	0	900	26	SW	C
671	2340230000000	02-34-2-05-165 -c -00	3.49	old forest	0	900	25	SE	C
672	2340230000000	02-34-2-05-152 -b -00	10.62	old forest	0	900	15	SW	C
673	2340230000000	02-34-2-07-246 -a -00	2.56	old forest	0	1100	25	N	C
674	2340230000000	02-34-2-07-248 -c -00	9.08	Forest thicket	0	900	20	N	C
675	2340230000000	02-34-1-13-170 -a -00	1.35	old forest	0	700	25	E	C
676	2340230000000	02-34-2-05-166 -a -00	5.46	old forest	0	800	15	E	C
677	2340230000000	02-34-2-05-154 -b -00	5.91	old forest	0	900	20	E	C
678	2340230000000	02-34-2-07-250 -a -00	0.69	old forest	0	800	25	SW	C
679	2340230000000	02-34-1-14-192 -a -00	0.88	old forest	0	1100	25	W	C
680	2340230000000	02-34-1-13-170 -c -00	1.01	old forest	0	900	25	N	C
681	2340230000000	02-34-2-05-163 -b -00	0.76	old forest	0	900	25	W	C
682	2340230000000	02-34-2-07-247 -i -00	3.3	Forest thicket	0.38	800	20	NW	C
683	2340230000000	02-34-1-14-131 -b -00	22.13	old forest	0	1000	25	NE	C
684	2340230000000	02-34-2-07-244 -c -00	10.83	old forest	0	900	25	NE	C
685	2340230000000	02-34-2-08-287 -c -00	1.46	Forest plantation	0	900	20	NW	C
686	2340230000000	02-34-1-14-123 -b -00	32.5	old forest	0	900	25	W	C
687	2340230000000	02-34-2-05-163 -a -00	6.93	old forest	0	900	25	N	C
688	2340230000000	02-34-2-08-278 -f -00	1.92	old forest	0	900	26	E	C
689	2340230000000	02-34-2-05-157 -b -00	2.09	old forest	0	900	25	W	C
690	2340230000000	02-34-2-05-165 -b -00	0.86	old forest	0	800	20	N	C
691	2340230000000	02-34-2-07-235 -b -00	2.72	old forest	0	700	25	NE	C
692	2340230000000	02-34-2-05-157 -d -00	16.89	Forest plantation	0	900	25	E	C
693	2340230000000	02-34-1-14-120 -g -00	4.25	old forest	0	1100	20	NW	C
694	2340230000000	02-34-2-08-275 -d -00	1.2	old forest	0	1200	20	SE	C
695	2340230000000	02-34-2-08-275 -c -00	8.92	Forest thicket	0	1100	26	NE	C
696	2340230000000	02-34-2-05-165 -a -00	4.38	old forest	0	800	20	E	C
697	2340230000000	02-34-1-18-150 -c -00	0.42	Forest thicket	0	900	20	W	C
698	2340230000000	02-34-2-08-278 -d -00	6.46	Forest thicket	0.21	900	26	NE	C
699	2340230000000	02-34-2-07-248 -b -00	5.81	Forest thicket	0	800	20	NE	C
700	2340230000000	02-34-1-18-150 -a -00	0.47	old forest	0	800	25	W	C
701	2340230000000	02-34-2-07-245 -c -00	10.69	Forest thicket	0	1000	25	NW	C
702	2340230000000	02-34-2-05-159 -b -00	2.42	old forest	0	900	26	N	C
703	2340230000000	02-34-2-07-244 -b -00	6.4	old forest	0	900	20	NW	C
704	2340230000000	02-34-2-07-247 -g -00	13.03	old forest	0	700	20	N	C
705	2340230000000	02-34-1-14-120 -f -00	9.1	Forest thicket	0	1000	25	N	C
706	2340230000000	02-34-2-05-152 -a -00	10.85	old forest	0	900	15	N	C
707	2340230000000	02-34-2-07-247 -h -00	4.31	Forest thicket	0.38	800	25	S	C
708	2340230000000	02-34-1-14-132 -b -00	16.37	old forest	0	900	25	W	C
709	2340230000000	02-34-2-05-159 -a -00	9.04	old forest	0	900	20	SW	C
710	2340230000000	02-34-1-14-131 -a -00	0.94	old forest	0	1000	25	S	C
711	2340230000000	02-34-2-07-248 -a -00	3.54	old forest	0	800	20	NW	C
712	2340230000000	02-34-2-05-161 -j -00	2.84	old forest	0	800	20	SW	C
713	2340230000000	02-34-2-05-154 -a -00	5.81	old forest	0	800	15	W	C
714	2340230000000	02-34-2-05-155 -a -00	1.78	old forest	0	800	15	E	C
715	2340230000000	02-34-1-18-149 -f -00	2.42	Forest thicket	0	800	26	NW	C
716	2340230000000	02-34-2-07-244 -a -00	6.49	old forest	0	900	20	N	C
717	2340230000000	02-34-2-08-278 -b -00	4.87	old forest	0	900	25	W	C
718	2340230000000	02-34-2-07-240 -b -00	0.19	old forest	0	700	15	NE	C
719	2340230000000	02-34-2-07-241 -b -00	7.49	old forest	0	700	15	S	C
720	2340230000000	02-34-1-14-123 -a -00	0.99	old forest	0	900	25	SW	C
721	2340230000000	02-34-1-18-149 -d -00	1.51	Forest thicket	0	800	26	NW	C
722	2340230000000	02-34-1-14-190 -b -00	18.38	Forest plantation	0	900	26	NE	C
723	2340230000000	02-34-2-07-245 -a -00	4.75	old forest	0	1100	20	S	C
724	2340230000000	02-34-2-08-271 -d -00	2.49	old forest	0	1100	25	E	C
725	2340230000000	02-34-2-05-158 -b -00	9.44	old forest	0	900	25	N	C
726	2340230000000	02-34-2-07-235 -a -00	13.33	old forest	0	700	26	NE	C
727	2340230000000	02-34-2-08-270 -c -00	0.49	old forest	0	1100	20	NE	C
728	2340230000000	02-34-2-07-241 -c -00	2.03	old forest	0	700	20	NW	C
729	2340230000000	02-34-1-14-190 -a -00	9.8	old forest	0	800	25	N	C
730	2340230000000	02-34-2-08-275 -b -00	10.97	old forest	0	1000	25	W	C
731	2340230000000	02-34-2-07-243 -b -00	14.56	old forest	0	900	20	N	C
732	2340230000000	02-34-2-05-139 -a -00	6.56	old forest	0	900	15	SE	C
733	2340230000000	02-34-1-14-132 -a -00	6.75	old forest	0	900	20	NE	C
734	2340230000000	02-34-1-14-132 -a -00	6.75	old forest	0	900	20	S	C
735	2340230000000	02-34-2-08-275 -a -00	1.41	old forest	0	1000	26	N	C
736	2340230000000	02-34-1-14-120 -d -00	6.95	Forest thicket	0	1000	20	N	C
737	2340230000000	02-34-1-14-120 -d -00	6.95	Forest thicket	0	1000	20	E	C
738	2340230000000	02-34-2-05-155 -b -00	17.03	old forest	0	800	15	N	C
739	2340230000000	02-34-1-14-122 -b -00	10.5	Forest thicket	0	900	25	NW	C
740	2340230000000	02-34-2-07-240 -c -00	7.16	old forest	0	700	20	N	C
741	2340230000000	02-34-2-08-278 -a -00	5	old forest	0	800	25	NW	C
742	2340230000000	02-34-2-08-278 -c -00	0.58	old forest	0	800	10	NE	C
743	2340230000000	02-34-2-07-245 -b -00	3.23	old forest	0	1000	25	S	C
744	2340230000000	02-34-2-08-267 -d -00	1.07	old forest	0	1100	15	E	C
745	2340230000000	02-34-1-18-149 -c -00	6.82	Forest thicket	0	800	26	NE	C
746	2340230000000	02-34-1-14-126 -c -00	5.18	Forest thicket	0	1000	25	W	C
747	2340230000000	02-34-1-14-127 -b -00	5.76	old forest	0	1000	20	SE	C
748	2340230000000	02-34-1-14-124 -c -00	0.23	old forest	0	900	20	NW	C
749	2340230000000	02-34-1-14-127 -c -00	10.5	old forest	0	1000	20	N	C
750	2340230000000	02-34-1-14-130 -a -00	19.27	old forest	0	1000	20	NE	C
751	2340230000000	02-34-2-08-271 -c -00	1.75	old forest	0	1100	20	NW	C
752	2340230000000	02-34-1-14-127 -a -00	2.66	old forest	0	1000	20	E	C
753	2340230000000	02-34-2-05-139 -c -00	2.01	old forest	0	900	10	N	C
754	2340230000000	02-34-2-07-241 -d -00	9.05	Forest thicket	0.75	800	20	NW	C
755	2340230000000	02-34-2-07-241 -d -00	9.05	Forest thicket	0.75	800	20	SE	C
756	2340230000000	02-34-2-07-240 -d -00	5.99	Forest thicket	0.38	800	20	NW	C
757	2340230000000	02-34-2-08-267 -c -00	3.11	old forest	0	1100	20	N	C
758	2340230000000	02-34-2-05-162 -a -00	13.75	old forest	0	800	15	SE	C
759	2340230000000	02-34-2-07-242 -a -00	22.01	Forest thicket	1.85	900	20	NE	C
760	2340230000000	02-34-2-08-271 -b -00	10.73	old forest	0	1000	26	NW	C
761	2340230000000	02-34-1-14-121 -b -00	8.59	Forest thicket	0	900	25	N	C
762	2340230000000	02-34-1-14-120 -c -00	10.21	old forest	0	1000	20	N	C
763	2340230000000	02-34-2-08-277 -d -00	6.92	old forest	0	800	20	NE	C
764	2340230000000	02-34-2-07-239 -d -00	3.58	old forest	0	700	25	N	C
765	2340230000000	02-34-2-05-139 -b -00	7.33	old forest	0	900	15	N	C
766	2340230000000	02-34-2-08-277 -f -00	4.83	Forest plantation	0.45	800	25	N	C
767	2340230000000	02-34-2-07-239 -f -00	10.81	old forest	0	700	25	NE	C
768	2340230000000	02-34-2-07-239 -b -00	0.47	old forest	0	600	10	NE	C
769	2340230000000	02-34-2-05-158 -a -00	15.59	old forest	0	800	20	NW	C
770	2340230000000	02-34-2-07-243 -a -00	9.08	Forest plantation	1.5	1000	15	NW	C
771	2340230000000	02-34-1-14-120 -b -00	1.17	Forest plantation	0	1000	15	N	C
772	2340230000000	02-34-1-14-187 -d -00	11.62	Forest plantation	0	900	26	N	C
773	2340230000000	02-34-1-14-124 -h -00	7.57	old forest	0	900	20	NW	C
774	2340230000000	02-34-1-14-120 -a -00	1.53	old forest	0	900	20	NE	C
775	2340230000000	02-34-1-14-188 -b -00	19.65	Forest thicket	0	900	25	N	C
776	2340230000000	02-34-2-07-233 -a -00	11.59	Forest plantation	1.5	700	25	NW	C
777	2340230000000	02-34-2-08-270 -b -00	15.88	old forest	0	1000	25	NW	C
778	2340230000000	02-34-2-08-270 -b -00	15.88	old forest	0	1000	25	N	C
779	2340230000000	02-34-1-14-124 -g -00	3.32	old forest	0	900	20	W	C
780	2340230000000	02-34-1-14-125 -b -00	19.37	old forest	0	900	20	NW	C
781	2340230000000	02-34-2-08-277 -a -00	3.6	old forest	0	800	25	N	C
782	2340230000000	02-34-2-05-140 -a -00	13.7	old forest	0.17	900	15	N	C
783	2340230000000	02-34-2-07-234 -a -00	11.33	Forest plantation	0.38	700	25	W	C
784	2340230000000	02-34-2-08-271 -a -00	13.27	old forest	0	1000	25	N	C
785	2340230000000	02-34-2-08-270 -a -00	7.9	Forest plantation	1.22	1000	26	SW	C
786	2340230000000	02-34-1-14-189 -c -00	13.14	Forest thicket	0	900	25	E	C
787	2340230000000	02-34-1-14-125 -a -00	5.88	old forest	0	800	20	N	C
788	2340230000000	02-34-1-14-125 -a -00	5.88	old forest	0	800	20	E	C
789	2340230000000	02-34-2-08-267 -b -00	17.79	old forest	0	1000	25	NULL	C
790	2340230000000	02-34-1-14-126 -a -00	9.32	old forest	0	900	20	NULL	C
791	2340230000000	02-34-2-08-277 -b -00	8.29	old forest	0	900	25	NULL	C
792	2340230000000	02-34-1-14-187 -a -00	3.68	old forest	0	900	20	NULL	C
793	2340230000000	02-34-1-14-122 -a -00	10.76	old forest	0	800	20	NULL	C
794	2340230000000	02-34-2-08-277 -c -00	3.67	Forest plantation	1.65	800	20	NULL	C
795	2340230000000	02-34-1-14-187 -b -00	1.12	old forest	0	800	20	NULL	C
796	2340230000000	02-34-1-14-121 -a -00	31.2	Forest plantation	1.05	800	25	NULL	C
797	2340230000000	02-34-2-08-274 -j -00	10.18	Forest plantation	0.7	800	25	NULL	C
798	2340230000000	02-34-1-14-126 -b -00	10.91	old forest	0	900	20	NULL	C
799	2340230000000	02-34-2-05-140 -b -00	3.3	old forest	0	900	15	NULL	C
800	2340230000000	02-34-1-14-119 -d -00	14.37	Forest thicket	0	900	15	NULL	C
801	2340230000000	02-34-1-14-189 -b -00	7.42	old forest	0	900	25	NULL	C
802	2340230000000	02-34-1-14-124 -b -00	1.87	old forest	0	800	20	NULL	C
803	2340230000000	02-34-1-14-124 -d -00	4.11	old forest	0	800	15	N	C
804	2340230000000	02-34-2-05-160 -a -00	23.99	Forest plantation	0.11	800	15	N	C
805	2340230000000	02-34-2-08-267 -a -00	0.85	old forest	0	900	25	NW	C
806	2340230000000	02-34-1-18-149 -b -00	7.92	Forest thicket	0	700	10	SW	C
807	2340230000000	02-34-2-05-161 -a -00	15.98	Forest plantation	0.22	700	15	NE	C
808	2340230000000	02-34-2-05-141 -d -00	3.24	old forest	0	900	20	SW	C
809	2340230000000	02-34-2-07-238 -c -00	2.1	old forest	0	700	25	SE	C
810	2340230000000	02-34-1-14-189 -a -00	0.91	old forest	0	900	25	NW	C
811	2340230000000	02-34-2-05-142 -a -00	9.96	old forest	0	900	20	SW	C
812	2340230000000	02-34-2-05-141 -b -00	10.82	old forest	0	900	20	S	C
813	2340230000000	02-34-1-14-187 -c -00	6.98	Forest thicket	0	800	25	E	C
814	2340230000000	02-34-1-14-129 -a -00	11.33	old forest	0	900	20	W	C
815	2340230000000	02-34-1-14-124 -f -00	8.57	old forest	0	800	20	N	C
816	2340230000000	02-34-1-14-124 -a -00	1.26	old forest	0	800	20	E	C
817	2340230000000	02-34-2-08-266 -a -00	15.21	old forest	0	900	25	N	C
818	2340230000000	02-34-1-14-188 -a -00	3.69	old forest	0	800	20	NE	C
819	2340230000000	02-34-2-08-274 -h -00	5.32	old forest	0	800	20	N	C
820	2340230000000	02-34-1-14-128 -d -00	1.53	old forest	0	900	10	NE	C
821	2340230000000	02-34-1-14-128 -b -00	21.47	old forest	0	900	20	E	C
822	2340230000000	02-34-2-08-274 -i -00	2.39	old forest	0	800	20	NW	C
823	2340230000000	02-34-2-05-144 -d -00	3.25	old forest	0	800	15	W	C
824	2340230000000	02-34-1-14-128 -a -00	2.09	old forest	0	800	15	N	C
825	2340230000000	02-34-2-07-238 -b -00	13.81	old forest	0	700	26	SE	C
826	2340230000000	02-34-2-05-161 -c -00	0.77	old forest	0	700	10	NW	C
827	2340230000000	02-34-2-08-273 -c -00	7.58	old forest	0	800	25	N	C
828	2340230000000	02-34-2-05-147 -c -00	14.8	old forest	0	800	15	SW	C
829	2340230000000	02-34-2-05-141 -c -00	11.66	old forest	0	1000	20	S	C
830	2340230000000	02-34-1-14-119 -c -00	8.03	old forest	0	900	15	E	C
831	2340230000000	02-34-2-08-272 -d -00	6.88	old forest	0	800	25	N	C
832	2340230000000	02-34-2-05-144 -b -00	15.81	old forest	0	900	25	W	C
833	2340230000000	02-34-2-08-274 -g -00	0.59	old forest	0	700	15	NW	C
834	2340230000000	02-34-1-18-149 -a -00	0.29	Forest thicket	0	700	5	N	C
835	2340230000000	02-34-1-14-188 -k -00	0.03	old forest	0	700	15	N	C
836	2340230000000	02-34-1-14-128 -c -00	4.59	old forest	0	900	15	NE	C
837	2340230000000	02-34-1-14-114 -b -00	10.56	old forest	0	800	25	SE	C
838	2340230000000	02-34-2-08-274 -b -00	1.24	old forest	0	800	20	N	C
839	2340230000000	02-34-2-08-273 -b -00	6.59	old forest	0	800	25	N	C
840	2340230000000	02-34-2-07-237 -b -00	9.96	Forest plantation	0	900	20	NE	C
841	2340230000000	02-34-2-08-265 -b -00	20.99	old forest	0	900	25	N	C
842	2340230000000	02-34-2-05-142 -b -00	18.95	old forest	0	1000	25	SW	C
843	2340230000000	02-34-1-14-125 -c -00	1.25	Forest thicket	0	800	25	NE	C
844	2340230000000	02-34-2-08-274 -c -00	3.52	old forest	0	700	20	NE	C
845	2340230000000	02-34-1-14-115 -g -00	8.69	old forest	0	800	20	S	C
846	2340230000000	02-34-1-14-119 -b -00	2.3	Forest plantation	0	900	15	N	C
847	2340230000000	02-34-2-08-272 -b -00	9.26	Forest plantation	0.7	800	25	NE	C
848	2340230000000	02-34-2-08-269 -a -00	15.16	Forest plantation	0.94	800	25	N	C
849	2340230000000	02-34-1-14-119 -a -00	1.11	old forest	0	900	20	NE	C
850	2340230000000	02-34-1-14-116 -b -00	1.99	old forest	0	800	15	SW	C
851	2340230000000	02-34-1-14-116 -c -00	4.34	old forest	0	800	15	SW	C
852	2340230000000	02-34-2-08-265 -a -00	0.71	old forest	0	800	25	NW	C
853	2340230000000	02-34-2-05-141 -a -00	2.15	old forest	0	1000	15	SE	C
854	2340230000000	02-34-1-14-115 -d -00	1.21	old forest	0	800	20	S	C
855	2340230000000	02-34-2-05-147 -d -00	8.22	Forest thicket	0	800	20	S	C
856	2340230000000	02-34-2-08-274 -a -00	6.64	Forest plantation	0.6	700	20	NW	C
857	2340230000000	02-34-2-05-144 -c -00	4.65	old forest	0	900	26	NW	C
858	2340230000000	02-34-1-14-189 -f -00	0.32	Forest thicket	0	700	26	NW	C
859	2340230000000	02-34-2-08-272 -c -00	7.45	Forest plantation	0.75	800	25	N	C
860	2340230000000	02-34-2-05-147 -f -00	2.84	old forest	0	800	20	SW	C
861	2340230000000	02-34-1-14-115 -a -00	0.9	old forest	0	800	25	SW	C
862	2340230000000	02-34-2-05-148 -c -00	10.94	old forest	0	800	20	SW	C
863	2340230000000	02-34-1-14-116 -g -00	4.46	Forest thicket	0	800	20	SW	C
864	2340230000000	02-34-1-14-115 -b -00	16.31	old forest	0	800	20	SE	C
865	2340230000000	02-34-1-14-115 -f -00	5.42	old forest	0	800	15	S	C
866	2340230000000	02-34-1-14-114 -a -00	11.7	Forest thicket	1.27	800	25	SE	C
867	2340230000000	02-34-2-08-273 -a -00	11.08	Forest plantation	1.03	700	20	N	C
868	2340230000000	02-34-2-07-237 -c -00	0.43	Forest plantation	0	900	20	NE	C
869	2340230000000	02-34-2-07-237 -a -00	6.22	Forest plantation	0.75	800	26	N	C
870	2340230000000	02-34-2-08-263 -b -00	18.51	Forest plantation	1.88	800	20	N	C
871	2340230000000	02-34-2-05-144 -a -00	1.15	old forest	0	1000	26	NW	C
872	2340230000000	02-34-2-08-286 -x -00	1.3	old forest	0	700	10	SE	C
873	2340230000000	02-34-1-14-118 -c -00	12.06	old forest	0	900	15	E	C
874	2340230000000	02-34-1-14-116 -h -00	3	old forest	0	800	20	S	C
875	2340230000000	02-34-2-05-151 -a -00	9.67	old forest	0	800	25	SW	C
876	2340230000000	02-34-1-14-189 -k -00	0.02	old forest	0	700	25	NW	C
877	2340230000000	02-34-2-05-147 -a -00	5.26	old forest	0	900	20	S	C
878	2340230000000	02-34-1-14-117 -a -00	3.69	old forest	0	800	20	S	C
879	2340230000000	02-34-1-14-117 -c -00	10.87	old forest	0	800	20	S	C
880	2340230000000	02-34-2-08-268 -h -00	16.42	Forest plantation	1.5	700	20	N	C
881	2340230000000	02-34-2-08-286 -o -00	0.57	old forest	0	700	10	NE	C
882	2340230000000	02-34-2-08-286 -t -00	0.44	old forest	0	700	15	S	C
883	2340230000000	02-34-2-08-286 -p -00	0.42	Forest thicket	0	700	10	E	C
884	2340230000000	02-34-1-14-116 -d -00	13.55	old forest	0	800	20	SW	C
885	2340230000000	02-34-2-08-286 -r -00	0.04	Forest thicket	0	700	25	N	C
886	2340230000000	02-34-2-08-263 -a -00	1.88	Forest plantation	0.75	800	25	NW	C
887	2340230000000	02-34-2-08-272 -a -00	0.49	Forest thicket	0	700	26	S	C
888	2340230000000	02-34-2-08-286 -n -00	0.54	old forest	0	700	20	E	C
889	2340230000000	02-34-2-05-143 -b -00	6.38	old forest	0	1000	26	W	C
890	2340230000000	02-34-2-05-147 -b -00	1.18	Forest thicket	0	900	15	SE	C
891	2340230000000	02-34-2-05-150 -a -00	19.48	old forest	0	800	25	SW	C
892	2340230000000	02-34-2-08-286 -k -00	0.74	Forest thicket	0	700	15	S	C
893	2340230000000	02-34-2-08-268 -i -00	1.11	old forest	0	700	20	N	C
894	2340230000000	02-34-2-08-286 -h -00	0.16	Forest thicket	0	700	10	N	C
895	2340230000000	02-34-1-14-187 -h -00	0.03	old forest	0	700	26	NW	C
896	2340230000000	02-34-1-14-187 -g -00	0.05	old forest	0	700	20	NE	C
897	2340230000000	02-34-2-05-143 -c -00	5.59	Forest thicket	0	1000	25	SW	C
898	2340230000000	02-34-2-08-286 -i -00	3.17	old forest	0	700	25	SE	C
899	2340230000000	02-34-2-05-151 -b -00	3.65	old forest	0	900	26	W	C
900	2340230000000	02-34-1-14-118 -b -00	10.34	Forest plantation	0	900	10	N	C
901	2340230000000	02-34-2-08-268 -f -00	0.56	old forest	0	700	10	N	C
902	2340230000000	02-34-2-08-286 -d -00	1.06	Forest thicket	0	700	20	S	C
903	2340230000000	02-34-2-08-264 -a -00	11.37	old forest	0	700	25	N	C
904	2340230000000	02-34-1-14-113 -b -00	9.19	old forest	0	800	20	SE	C
905	2340230000000	02-34-2-05-151 -c -00	3.94	old forest	0	800	26	SE	C
906	2340230000000	02-34-2-08-264 -c -00	2.61	Forest plantation	0.75	700	20	N	C
907	2340230000000	02-34-1-14-118 -a -00	6.94	old forest	0	800	15	E	C
908	2340230000000	02-34-1-14-117 -d -00	8.05	old forest	0	900	20	W	C
909	2340230000000	02-34-1-14-117 -g -00	6.64	old forest	0	800	20	S	C
910	2340230000000	02-34-2-05-150 -b -00	2	old forest	0	900	25	S	C
911	2340230000000	02-34-2-08-286 -b -00	8.4	Forest thicket	0.7	700	20	SE	C
912	2340230000000	02-34-2-05-145 -a -00	29.83	old forest	0	1000	20	W	C
913	2340230000000	02-34-2-05-149 -a -00	28.34	old forest	0	900	25	S	C
914	2340230000000	02-34-2-08-262 -m -00	24.14	Forest plantation	4.13	700	25	NW	C
915	2340230000000	02-34-1-14-113 -a -00	2.06	old forest	0	800	20	SE	C
916	2340230000000	02-34-1-14-116 -a -00	2.86	old forest	0	900	25	SW	C
917	2340230000000	02-34-2-05-143 -a -00	7.48	old forest	0.35	1000	20	S	C
918	2340230000000	02-34-2-05-148 -b -00	31.05	old forest	0	900	20	SW	C
919	2340230000000	02-34-2-05-146 -b -00	25.54	old forest	0	1000	15	SW	C
920	2340230000000	02-34-2-08-285 -a -00	12.4	Forest plantation	3	700	25	S	C
921	2340230000000	02-34-1-14-117 -f -00	7.46	old forest	0	900	20	S	C
922	2340230000000	02-34-2-08-285 -b -00	3.45	Forest thicket	0	800	25	S	C
923	2340230000000	02-34-1-18-148 -a -00	7.37	Forest plantation	0.38	700	25	N	C
924	2340230000000	02-34-2-03-118 -c -00	2.04	old forest	0	800	20	NE	C
925	2340230000000	02-34-1-12-107 -d -00	3.18	Forest plantation	0.03	900	25	NE	C
926	2340230000000	02-34-2-03-118 -g -00	7.98	old forest	0	800	20	N	C
927	2340230000000	02-34-1-12-107 -f -00	0.93	old forest	0	900	20	NE	C
928	2340230000000	02-34-1-12-107 -a -00	2.3	Forest plantation	0.03	800	25	NE	C
929	2340230000000	02-34-2-05-148 -a -00	0.58	old forest	0	1000	10	SW	C
930	2340230000000	02-34-2-03-118 -f -00	1.87	old forest	0	800	15	NE	C
931	2340230000000	02-34-2-03-118 -b -00	10.32	old forest	0	800	25	E	C
932	2340230000000	02-34-1-12-107 -b -00	3.8	old forest	0	800	25	N	C
933	2340230000000	02-34-2-03-117 -a -00	21.99	Forest plantation	0.22	800	20	NW	C
934	2340230000000	02-34-1-12-108 -b -00	0.77	old forest	0	900	25	NE	C
935	2340230000000	02-34-2-03-110 -a -00	14.51	old forest	0	900	25	NE	C
936	2340230000000	02-34-2-03-106 -c -00	5.33	old forest	0	1000	20	N	C
937	2340230000000	02-34-1-12-98 -a -00	1.85	old forest	0	800	20	NW	C
938	2340230000000	02-34-1-12-107 -c -00	2.71	old forest	0	800	25	NE	C
939	2340230000000	02-34-2-03-109 -b -00	18.73	old forest	0	900	25	W	C
940	2340230000000	02-34-1-12-98 -c -00	2.01	old forest	0	700	25	N	C
941	2340230000000	02-34-1-12-111 -c -00	2.68	old forest	0	900	20	N	C
942	2340230000000	02-34-1-12-97 -a -00	18.2	old forest	0	700	20	E	C
943	2340230000000	02-34-2-03-106 -d -00	7.21	old forest	0	1000	26	NW	C
944	2340230000000	02-34-2-03-106 -b -00	3.89	old forest	0	1000	25	NW	C
945	2340230000000	02-34-2-03-116 -b -00	5.01	old forest	0	900	25	NW	C
946	2340230000000	02-34-2-03-106 -a -00	0.93	old forest	0	1000	20	NW	C
947	2340230000000	02-34-1-12-98 -b -00	10.04	Forest plantation	0.07	700	20	NW	C
948	2340230000000	02-34-2-03-118 -d -00	0.45	Forest thicket	0	800	25	NW	C
949	2340230000000	02-34-1-12-108 -a -00	15.95	Forest plantation	0	900	25	NE	C
950	2340230000000	02-34-2-03-107 -a -00	23.18	old forest	0	900	25	N	C
951	2340230000000	02-34-1-12-109 -a -00	4.09	Forest plantation	0	900	25	NE	C
952	2340230000000	02-34-1-12-109 -b -00	10.1	old forest	0	900	25	NE	C
953	2340230000000	02-34-1-12-111 -f -00	1.5	Forest thicket	0	900	20	N	C
954	2340230000000	02-34-2-03-110 -b -00	7.9	old forest	0	900	25	N	C
955	2340230000000	02-34-2-03-109 -a -00	1.54	old forest	0	900	20	N	C
956	2340230000000	02-34-2-03-118 -a -00	1.94	Forest thicket	0	700	25	E	C
957	2340230000000	02-34-2-03-118 -h -00	0.58	Forest thicket	0	800	20	NW	C
958	2340230000000	02-34-2-03-104 -a -00	18.73	old forest	0	1000	20	W	C
959	2340230000000	02-34-2-03-116 -i -00	8.78	old forest	0	800	20	NW	C
960	2340230000000	02-34-2-03-109 -c -00	2.45	old forest	0	800	26	W	C
961	2340230000000	02-34-1-12-99 -a -00	14.26	Forest plantation	0.11	700	15	NE	C
962	2340230000000	02-34-1-12-112 -c -00	13.86	Forest plantation	0	900	20	N	C
963	2340230000000	02-34-2-03-101 -c -00	9.4	old forest	0	1100	20	NW	C
964	2340230000000	02-34-1-12-99 -b -00	5.13	old forest	0	700	20	NE	C
965	2340230000000	02-34-1-12-110 -b -00	15.69	Forest plantation	0	900	25	N	C
966	2340230000000	02-34-1-12-111 -b -00	12.09	Forest plantation	0	900	25	NE	C
967	2340230000000	02-34-1-12-112 -b -00	4.25	old forest	0	900	20	N	C
968	2340230000000	02-34-2-03-116 -a -00	2.44	old forest	0	800	20	W	C
969	2340230000000	02-34-2-03-111 -c -00	10.51	old forest	0	800	25	NE	C
970	2340230000000	02-34-1-12-112 -a -00	4.08	old forest	0	900	20	N	C
971	2340230000000	02-34-1-12-111 -a -00	0.96	Forest plantation	0	900	20	N	C
972	2340230000000	02-34-2-03-105 -a -00	2.05	old forest	0.03	1000	25	SW	C
973	2340230000000	02-34-2-03-108 -c -00	33.1	Forest plantation	0.17	900	20	N	C
974	2340230000000	02-34-1-12-110 -a -00	1.3	old forest	0	800	20	N	C
975	2340230000000	02-34-1-12-111 -d -00	7.97	Forest plantation	0	900	20	N	C
976	2340230000000	02-34-1-12-99 -c -00	10.08	Forest plantation	0	700	20	N	C
977	2340230000000	02-34-1-12-100 -b -00	7.12	Forest plantation	0	800	15	NE	C
978	2340230000000	02-34-2-03-105 -b -00	12.72	Forest thicket	0	900	25	SW	C
979	2340230000000	02-34-2-03-101 -a -00	1.16	old forest	0	1100	20	NW	C
980	2340230000000	02-34-2-03-101 -b -00	6.03	old forest	0	1000	20	NW	C
981	2340230000000	02-34-2-03-115 -b -00	16.87	Forest plantation	0.11	800	20	S	C
982	2340230000000	02-34-1-12-100 -c -00	4.17	Forest thicket	0	800	15	NE	C
983	2340230000000	02-34-2-03-102 -a -00	0.63	old forest	0	1000	25	N	C
984	2340230000000	02-34-2-03-111 -b -00	2.8	old forest	0	800	25	N	C
985	2340230000000	02-34-2-03-102 -b -00	3.46	old forest	0	1000	25	N	C
986	2340230000000	02-34-2-03-108 -b -00	1.01	old forest	0	800	20	N	C
987	2340230000000	02-34-1-12-103 -c -00	0.85	old forest	0	800	20	NE	C
988	2340230000000	02-34-2-03-111 -a -00	3.69	Forest plantation	0.11	800	25	SE	C
989	2340230000000	02-34-1-12-100 -a -00	11.08	Forest plantation	0.03	700	20	N	C
990	2340230000000	02-34-2-03-103 -i -00	1.35	Forest thicket	0	800	20	SW	C
991	2340230000000	02-34-1-12-106 -a -00	18.62	Forest plantation	0	800	15	NE	C
992	2340230000000	02-34-2-03-93 -a -00	20.13	Forest thicket	0	1100	15	W	C
993	2340230000000	02-34-2-03-115 -a -00	0.66	old forest	0	800	10	S	C
994	2340230000000	02-34-2-03-98 -a -00	7.41	old forest	0	800	20	S	C
995	2340230000000	02-34-2-03-114 -c -00	0.43	Forest thicket	0	800	15	W	C
996	2340230000000	02-34-2-03-103 -c -00	8.91	old forest	0	900	20	W	C
997	2340230000000	02-34-1-12-101 -d -00	17.94	Forest thicket	0	800	15	NE	C
998	2340230000000	02-34-2-03-103 -m -00	2.26	old forest	0	800	25	NW	C
999	2340230000000	02-34-2-03-114 -b -00	0.49	old forest	0	800	10	NW	C
1000	2340230000000	02-34-1-12-101 -c -00	2.86	old forest	0	700	15	NW	C
1001	2340230000000	02-34-2-03-103 -l -00	1.13	Forest thicket	0	800	10	W	C
1002	2340230000000	02-34-2-03-102 -c -00	13.18	old forest	0	900	20	NE	C
1003	2340230000000	02-34-1-12-103 -d -00	21.17	Forest plantation	0	800	15	N	C
1004	2340230000000	02-34-1-12-101 -b -00	1.66	old forest	0	700	15	NE	C
1005	2340230000000	02-34-1-12-105 -b -00	16.92	Forest plantation	0	800	15	NW	C
1006	2340230000000	02-34-2-03-98 -b -00	5.91	old forest	0	800	20	SW	C
1007	2340230000000	02-34-2-03-103 -a -00	3.22	old forest	0	900	20	NE	C
1008	2340230000000	02-34-2-03-94 -a -00	6.83	old forest	0	1000	20	NW	C
1009	2340230000000	02-34-1-12-101 -a -00	1.22	Forest plantation	0	700	15	NE	C
1010	2340230000000	02-34-2-03-94 -b -00	9.88	old forest	0	1000	25	SW	C
1011	2340230000000	02-34-2-03-100 -a -00	9.31	old forest	0	800	20	SW	C
1012	2340230000000	02-34-2-02-84 -c -00	1.23	old forest	0	1100	20	NW	C
1013	2340230000000	02-34-2-03-103 -b -00	4.85	old forest	0	900	20	NW	C
1014	2340230000000	02-34-2-03-114 -a -00	18.96	old forest	0	800	20	S	C
1015	2340230000000	02-34-2-02-84 -d -00	16.71	Forest thicket	0.07	1100	25	NE	C
1016	2340230000000	02-34-1-12-104 -d -00	3.4	Forest thicket	0	800	15	E	C
1017	2340230000000	02-34-2-03-112 -a -00	16.53	old forest	0	800	25	NE	C
1018	2340230000000	02-34-2-02-84 -b -00	0.75	old forest	0	1100	20	NW	C
1019	2340230000000	02-34-2-03-97 -a -00	25.4	old forest	0	900	20	S	C
1020	2340230000000	02-34-2-02-84 -a -00	0.72	old forest	0	1100	25	W	C
1021	2340230000000	02-34-2-03-100 -b -00	14.64	old forest	0	800	25	W	C
1022	2340230000000	02-34-1-12-103 -b -00	5.09	old forest	0	700	20	W	C
1023	2340230000000	02-34-1-12-104 -c -00	3.44	old forest	0	700	15	SE	C
1024	2340230000000	02-34-2-03-95 -a -00	9.16	old forest	0	900	25	W	C
1025	2340230000000	02-34-2-02-85 -a -00	0.88	old forest	0	1000	25	N	C
1026	2340230000000	02-34-1-12-102 -d -00	15.16	Forest plantation	0.19	700	15	N	C
1027	2340230000000	02-34-2-02-83 -b -00	25.09	Forest thicket	0.03	1100	25	SW	C
1028	2340230000000	02-34-2-03-96 -b -00	17.22	old forest	0	900	20	S	C
1029	2340230000000	02-34-2-02-85 -b -00	3.39	old forest	0.22	1000	25	N	C
1030	2340230000000	02-34-1-12-104 -b -00	6.12	Forest plantation	0	700	20	SE	C
1031	2340230000000	02-34-2-03-95 -b -00	9.06	old forest	0	900	25	SW	C
1032	2340230000000	02-34-2-03-96 -c -00	6.93	Forest plantation	0	900	15	SE	C
1033	2340230000000	02-34-2-03-99 -d -00	7.38	old forest	0	800	25	NW	C
1034	2340230000000	02-34-2-03-99 -b -00	4.47	old forest	0	900	20	NW	C
1035	2340230000000	02-34-1-12-105 -a -00	2.65	Forest plantation	0	700	25	W	C
1036	2340230000000	02-34-2-03-99 -c -00	1.93	old forest	0	800	20	NW	C
1037	2340230000000	02-34-1-12-103 -a -00	1.73	Forest plantation	0	700	15	NE	C
1038	2340230000000	02-34-2-02-85 -c -00	24.46	Forest thicket	0.11	900	20	N	C
1039	2340230000000	02-34-2-03-99 -a -00	1.82	old forest	0	700	26	N	C
1040	2340230000000	02-34-2-02-83 -a -00	2.19	old forest	0	1000	25	W	C
1041	2340230000000	02-34-2-03-96 -a -00	2.79	old forest	0	1000	15	S	C
1042	2340230000000	02-34-2-08-262 -a -00	2.64	old forest	0	600	10	N	C
1043	2340230000000	02-34-2-03-120 -p -00	0.38	old forest	0	600	10	W	C
1044	2340230000000	02-34-2-03-113 -c -00	17.24	Forest plantation	0.17	700	15	N	C
1045	2340230000000	02-34-2-03-61 -b -00	0.27	old forest	0	600	25	E	C
1046	2340230000000	02-34-2-03-120 -a -00	5.3	old forest	0	700	25	N	C
1047	2340230000000	02-34-1-12-104 -a -00	0.52	old forest	0	700	15	NE	C
1048	2340230000000	02-34-2-03-61 -a -00	6.42	Forest thicket	0	700	25	NE	C
1049	2340230000000	02-34-2-02-82 -a -00	26.92	old forest	0	1000	25	SW	C
1050	2340230000000	02-34-2-03-61 -d -00	0.07	old forest	0	800	15	SE	C
1051	2340230000000	02-34-1-12-91 -a -00	10.98	Forest thicket	0	800	20	S	C
1052	2340230000000	02-34-1-12-95 -c -00	13.18	old forest	0	700	20	W	C
1053	2340230000000	02-34-2-02-86 -a -00	30.68	old forest	0	900	20	E	C
1054	2340230000000	02-34-2-03-113 -a -00	3.26	old forest	0	700	25	NW	C
1055	2340230000000	02-34-1-12-92 -a -00	15.34	Forest plantation	0.11	800	20	SW	C
1056	2340230000000	02-34-2-02-81 -a -00	6.9	old forest	0	1000	20	NW	C
1057	2340230000000	02-34-1-12-96 -a -00	17.78	old forest	0	700	15	S	C
1058	2340230000000	02-34-2-02-75 -a -00	27.54	old forest	0	1000	25	N	C
1059	2340230000000	02-34-2-02-92 -a -00	24.3	Forest plantation	1.2	800	25	NW	C
1060	2340230000000	02-34-2-03-56 -a -00	19.91	Forest plantation	0.14	700	25	SE	C
1061	2340230000000	02-34-1-10-47 -c -00	0.18	old forest	0	700	10	S	C
1062	2340230000000	02-34-2-03-59 -d -00	13.68	old forest	0	700	25	W	C
1063	2340230000000	02-34-1-12-89 -a -00	15.59	old forest	0	700	15	S	C
1064	2340230000000	02-34-1-12-95 -a -00	2.52	Forest plantation	0	800	15	S	C
1065	2340230000000	02-34-1-12-95 -b -00	1.69	Forest plantation	0.03	800	15	S	C
1066	2340230000000	02-34-2-02-75 -b -00	2.35	old forest	0	1000	20	NW	C
1067	2340230000000	02-34-1-12-94 -b -00	22.99	Forest plantation	0.11	800	20	SW	C
1068	2340230000000	02-34-2-02-87 -b -00	16.18	old forest	0	900	20	E	C
1069	2340230000000	02-34-2-02-74 -d -00	3.78	old forest	0	1000	25	NW	C
1070	2340230000000	02-34-1-12-85 -a -00	15.25	Forest thicket	0	800	20	NE	C
1071	2340230000000	02-34-1-12-93 -a -00	15.14	Forest plantation	0	900	20	S	C
1072	2340230000000	02-34-2-02-81 -b -00	21.56	old forest	0	900	20	N	C
1073	2340230000000	02-34-1-12-94 -c -00	0.96	old forest	0	900	25	S	C
1074	2340230000000	02-34-2-02-76 -a -00	2.34	old forest	0	900	20	N	C
1075	2340230000000	02-34-2-03-59 -b -00	0.65	old forest	0	800	20	W	C
1076	2340230000000	02-34-1-12-94 -d -00	0.81	old forest	0	900	20	SW	C
1077	2340230000000	02-34-1-12-90 -a -00	17.75	Forest plantation	0.07	700	20	SE	C
1078	2340230000000	02-34-2-04-135 -g -00	2.35	Forest plantation	0.14	700	20	NW	C
1079	2340230000000	02-34-2-02-74 -c -00	8.58	Forest thicket	0	1000	20	W	C
1080	2340230000000	02-34-2-03-59 -c -00	2.02	old forest	0	700	25	NW	C
1081	2340230000000	02-34-2-04-135 -f -00	0.95	Forest thicket	0	700	25	NE	C
1082	2340230000000	02-34-2-02-88 -b -00	17.07	Forest plantation	0.17	900	25	N	C
1083	2340230000000	02-34-2-02-91 -c -00	0.72	old forest	0	700	10	SW	C
1084	2340230000000	02-34-2-02-87 -a -00	8.71	old forest	0	800	20	NE	C
1085	2340230000000	02-34-1-12-88 -a -00	20.26	Forest plantation	0.17	800	15	SW	C
1086	2340230000000	02-34-2-02-76 -b -00	25.7	Forest plantation	0.11	900	20	NW	C
1087	2340230000000	02-34-2-02-91 -a -00	23.36	Forest plantation	1.27	800	25	NW	C
1088	2340230000000	02-34-2-03-60 -g -00	2.16	old forest	0	700	25	SE	C
1089	2340230000000	02-34-2-03-60 -f -00	1	old forest	0	700	20	SE	C
1090	2340230000000	02-34-2-03-59 -a -00	5.59	old forest	0	700	25	NW	C
1091	2340230000000	02-34-1-12-84 -c -00	7.22	Forest plantation	0	800	20	NE	C
1092	2340230000000	02-34-2-02-74 -b -00	7.16	old forest	0	1000	20	NW	C
1093	2340230000000	02-34-1-12-84 -a -00	4.48	Forest plantation	0	900	20	E	C
1094	2340230000000	02-34-2-02-88 -a -00	7.65	old forest	0	800	25	NE	C
1095	2340230000000	02-34-2-02-80 -a -00	2.91	old forest	0.03	900	20	SW	C
1096	2340230000000	02-34-1-12-84 -b -00	5.48	old forest	0	900	20	NE	C
1097	2340230000000	02-34-2-02-90 -c -00	14.76	Forest plantation	1.13	800	25	NW	C
1098	2340230000000	02-34-1-10-48 -c -00	1.82	old forest	0	600	20	S	C
1099	2340230000000	02-34-2-04-136 -s -00	0.6	Forest plantation	0.38	600	15	N	C
1100	2340230000000	02-34-2-04-136 -r -00	6.38	Forest plantation	0.51	600	15	N	C
1101	2340230000000	02-34-2-03-58 -b -00	0.72	old forest	0	700	25	NW	C
1102	2340230000000	02-34-2-02-76 -c -00	0.67	old forest	0	800	20	N	C
1103	2340230000000	02-34-2-02-80 -b -00	11.2	Forest plantation	0.07	800	25	S	C
1104	2340230000000	02-34-2-03-60 -d -00	3.29	old forest	0	700	25	S	C
1105	2340230000000	02-34-2-02-74 -a -00	7.93	old forest	0	1000	20	W	C
1106	2340230000000	02-34-2-02-89 -s -00	0.7	old forest	0	700	10	SE	C
1107	2340230000000	02-34-2-04-136 -n -00	1.71	old forest	0	600	10	SW	C
1108	2340230000000	02-34-2-02-72 -c -00	4.17	old forest	0	800	20	S	C
1109	2340230000000	02-34-2-02-80 -c -00	4.35	old forest	0.11	800	25	SW	C
1110	2340230000000	02-34-1-10-48 -a -00	5.17	old forest	0	600	20	S	C
1111	2340230000000	02-34-2-03-58 -a -00	13.86	old forest	0	800	20	NW	C
1112	2340230000000	02-34-1-12-87 -a -00	11.6	Forest plantation	0.11	800	15	SW	C
1113	2340230000000	02-34-1-12-94 -a -00	0.93	old forest	0	1000	25	SW	C
1114	2340230000000	02-34-2-04-135 -d -00	0.32	Forest plantation	0	600	25	SW	C
1115	2340230000000	02-34-2-04-135 -b -00	4.83	Forest thicket	0.17	700	20	N	C
1116	2340230000000	02-34-2-04-136 -f -00	0.44	old forest	0	600	20	NW	C
1117	2340230000000	02-34-1-12-83 -a -00	17.09	Forest plantation	0	900	25	S	C
1118	2340230000000	02-34-1-10-48 -b -00	12.84	old forest	0	600	15	W	C
1119	2340230000000	02-34-1-12-86 -a -00	8.5	Forest plantation	0.11	900	25	SW	C
1120	2340230000000	02-34-2-02-71 -c -00	7.42	old forest	0	900	25	S	C
1121	2340230000000	02-34-2-02-72 -a -00	2.2	old forest	0	900	20	W	C
1122	2340230000000	02-34-2-04-135 -a -00	8.42	Forest plantation	0.28	700	20	NW	C
1123	2340230000000	02-34-1-10-48 -d -00	2.31	Forest plantation	0	600	25	S	C
1124	2340230000000	02-34-2-02-71 -b -00	7.25	old forest	0	1000	20	S	C
1125	2340230000000	02-34-2-02-71 -b -00	7.25	old forest	0	1000	20	SW	C
1126	2340230000000	02-34-2-04-136 -b -00	0.55	old forest	0	600	15	NW	C
1127	2340230000000	02-34-2-02-90 -b -00	6.11	Forest plantation	0.07	700	20	SW	C
1128	2340230000000	02-34-2-02-72 -b -00	19.01	old forest	0.03	900	20	E	C
1129	2340230000000	02-34-2-02-77 -a -00	10.7	old forest	0	800	25	W	C
1130	2340230000000	02-34-2-02-73 -c -00	7.06	old forest	0	800	25	S	C
1131	2340230000000	02-34-2-04-136 -y -00	0.11	old forest	0	600	26	SW	C
1132	2340230000000	02-34-2-02-71 -a -00	3.99	Forest thicket	0.03	1000	15	NW	C
1133	2340230000000	02-34-2-02-79 -c -00	16.74	Forest plantation	0.11	800	25	S	C
1134	2340230000000	02-34-2-02-89 -t -00	4.8	old forest	0	700	10	S	C
1135	2340230000000	02-34-2-04-135 -c -00	1.73	Forest plantation	0.05	600	15	N	C
1136	2340230000000	02-34-2-02-79 -b -00	2.36	old forest	0.03	800	25	S	C
1137	2340230000000	02-34-2-04-133 -a -00	12.81	Forest plantation	0.21	700	25	N	C
1138	2340230000000	02-34-2-04-134 -a -00	15.49	Forest plantation	0.28	700	25	N	C
1139	2340230000000	02-34-2-02-79 -a -00	2.15	old forest	0	800	20	NW	C
1140	2340230000000	02-34-2-02-73 -a -00	2.95	Forest plantation	0	900	15	NW	C
1141	2340230000000	02-34-2-04-132 -b -00	0.9	Forest thicket	0	600	20	NW	C
1142	2340230000000	02-34-1-10-67 -c -00	0.5	Forest plantation	0	900	25	NE	C
1143	2340230000000	02-34-2-02-77 -b -00	1.03	old forest	0	800	25	SE	C
1144	2340230000000	02-34-1-10-57 -a -00	17.99	old forest	0	700	15	E	C
1145	2340230000000	02-34-1-10-56 -b -00	1.98	Forest plantation	0	600	15	SW	C
1146	2340230000000	02-34-2-03-57 -b -00	18.07	Forest thicket	0	800	20	S	C
1147	2340230000000	02-34-2-02-73 -b -00	12.56	old forest	0	800	25	S	C
1148	2340230000000	02-34-2-02-78 -h -00	4.22	old forest	0	700	15	S	C
1149	2340230000000	02-34-2-01-31 -d -00	7.69	old forest	0	800	20	NW	C
1150	2340230000000	02-34-2-02-77 -c -00	1.28	old forest	0	800	25	SE	C
1151	2340230000000	02-34-1-10-82 -b -00	26.87	Forest thicket	0	800	20	NW	C
1152	2340230000000	02-34-2-04-132 -a -00	10.12	Forest plantation	0	700	25	W	C
1153	2340230000000	02-34-2-02-69 -a -00	25.03	old forest	0	900	20	NW	C
1154	2340230000000	02-34-1-11-81 -a -00	20.87	Forest plantation	0.11	800	20	E	C
1155	2340230000000	02-34-1-10-57 -b -00	1.1	old forest	0	700	10	N	C
1156	2340230000000	02-34-1-10-56 -a -00	16.73	old forest	0	600	10	N	C
1157	2340230000000	02-34-1-10-67 -b -00	18.05	Forest thicket	0	900	20	NW	C
1158	2340230000000	02-34-2-03-60 -a -00	8.65	Forest plantation	0	800	25	W	C
1159	2340230000000	02-34-2-02-68 -b -00	12.37	old forest	0	1000	15	E	C
1160	2340230000000	02-34-2-03-60 -c -00	1.32	old forest	0	800	25	N	C
1161	2340230000000	02-34-1-10-67 -a -00	3.48	old forest	0	900	20	N	C
1162	2340230000000	02-34-1-10-66 -d -00	1.38	Forest thicket	0	800	25	SE	C
1163	2340230000000	02-34-2-01-28 -f -00	2.03	old forest	0	800	15	N	C
1164	2340230000000	02-34-1-10-66 -g -00	3.8	Forest plantation	0	900	25	NE	C
1165	2340230000000	02-34-1-10-66 -f -00	5.65	Forest plantation	0	900	25	SE	C
1166	2340230000000	02-34-2-01-30 -c -00	15.78	Forest plantation	0.03	800	15	S	C
1167	2340230000000	02-34-2-01-31 -c -00	15.03	old forest	0	800	15	SE	C
1168	2340230000000	02-34-1-10-82 -a -00	1.23	old forest	0	800	15	NW	C
1169	2340230000000	02-34-2-02-70 -d -00	20.81	Forest plantation	0.07	800	20	N	C
1170	2340230000000	02-34-1-10-66 -c -00	2.54	old forest	0	800	20	NW	C
1171	2340230000000	02-34-1-11-80 -b -00	3.95	Forest thicket	0	800	20	W	C
1172	2340230000000	02-34-2-04-136 -t -00	0.13	old forest	0	700	26	S	C
1173	2340230000000	02-34-2-01-40 -b -00	0.48	old forest	0	800	15	W	C
1174	2340230000000	02-34-2-03-57 -a -00	6.17	old forest	0	800	20	SW	C
1175	2340230000000	02-34-2-01-32 -c -00	12.55	Forest plantation	0.07	800	20	S	C
1176	2340230000000	02-34-2-03-60 -b -00	2.34	old forest	0	800	25	E	C
1177	2340230000000	02-34-1-10-55 -b -00	4.83	old forest	0	700	15	NW	C
1178	2340230000000	02-34-1-10-66 -b -00	3.49	old forest	0	800	20	SW	C
1179	2340230000000	02-34-1-10-47 -b -00	3.12	old forest	0	700	25	S	C
1180	2340230000000	02-34-2-01-30 -b -00	9.66	old forest	0	800	20	W	C
1181	2340230000000	02-34-2-02-68 -a -00	2.57	Forest plantation	0	1000	15	W	C
1182	2340230000000	02-34-1-11-80 -a -00	7.57	Forest thicket	0	800	20	SE	C
1183	2340230000000	02-34-1-10-64 -a -00	2.26	Forest plantation	0	800	20	SW	C
1184	2340230000000	02-34-2-01-35 -c -00	10.56	old forest	0.57	800	20	E	C
1185	2340230000000	02-34-1-10-55 -a -00	8.45	old forest	0	600	15	S	C
1186	2340230000000	02-34-2-01-40 -a -00	23.19	Forest plantation	0.26	800	20	NW	C
1187	2340230000000	02-34-1-10-70 -c -00	8.37	Forest plantation	0	800	20	NE	C
1188	2340230000000	02-34-1-10-49 -i -00	0.93	Forest thicket	0	600	15	NW	C
1189	2340230000000	02-34-1-11-79 -a -00	20.02	Forest plantation	0.28	700	15	N	C
1190	2340230000000	02-34-1-10-64 -b -00	8.06	old forest	0	800	15	SE	C
1191	2340230000000	02-34-2-01-31 -a -00	6.25	old forest	0	900	25	E	C
1192	2340230000000	02-34-1-10-63 -h -00	1.31	Forest plantation	0	800	15	SW	C
1193	2340230000000	02-34-2-02-67 -w -00	30.78	old forest	0	900	20	NE	C
1194	2340230000000	02-34-1-10-63 -c -00	5.2	Forest thicket	0	800	20	N	C
1195	2340230000000	02-34-1-10-66 -a -00	2.1	old forest	0	800	15	N	C
1196	2340230000000	02-34-1-10-47 -a -00	10.67	old forest	0	600	15	NW	C
1197	2340230000000	02-34-1-10-65 -c -00	10.94	Forest plantation	0.17	800	20	SW	C
1198	2340230000000	02-34-2-01-35 -d -00	2.1	old forest	0	800	20	SW	C
1199	2340230000000	02-34-2-04-130 -b -00	2.05	old forest	0	800	25	NW	C
1200	2340230000000	02-34-2-04-131 -a -00	11.02	Forest thicket	0.4	800	25	N	C
1201	2340230000000	02-34-1-10-72 -c -00	3.03	old forest	0	800	20	SW	C
1202	2340230000000	02-34-1-11-78 -b -00	9.89	Forest thicket	0	800	20	N	C
1203	2340230000000	02-34-1-10-70 -b -00	4.04	old forest	0	800	20	NW	C
1204	2340230000000	02-34-1-10-69 -g -00	4.23	Forest thicket	0	800	20	SE	C
1205	2340230000000	02-34-2-01-28 -d -00	7.17	old forest	0	800	20	E	C
1206	2340230000000	02-34-1-10-63 -g -00	0.71	old forest	0	800	15	E	C
1207	2340230000000	02-34-1-10-54 -b -00	9.26	old forest	0	700	20	SE	C
1208	2340230000000	02-34-2-04-138 -d -00	0.05	Forest thicket	0	700	20	NE	C
1209	2340230000000	02-34-1-10-54 -a -00	4.96	old forest	0	600	20	SW	C
1210	2340230000000	02-34-2-02-67 -n -00	0.41	old forest	0	800	25	SE	C
1211	2340230000000	02-34-2-04-124 -g -00	0.66	Forest thicket	0	700	25	S	C
1212	2340230000000	02-34-2-01-32 -b -00	11.56	Forest thicket	0.07	900	25	N	C
1213	2340230000000	02-34-1-10-65 -b -00	14.13	old forest	0	800	15	SE	C
1214	2340230000000	02-34-2-01-30 -a -00	7.41	old forest	0	900	20	E	C
1215	2340230000000	02-34-1-11-53 -f -00	1.87	old forest	0	700	15	W	C
1216	2340230000000	02-34-2-02-67 -m -00	0.47	Forest thicket	0	800	20	S	C
1217	2340230000000	02-34-2-01-31 -b -00	3.76	old forest	0	900	25	S	C
1218	2340230000000	02-34-2-01-35 -b -00	2.27	old forest	0.07	900	25	NE	C
1219	2340230000000	02-34-1-10-69 -d -00	2.44	Forest plantation	0	800	15	SW	C
1220	2340230000000	02-34-2-01-32 -a -00	1.99	old forest	0	900	20	NW	C
1221	2340230000000	02-34-2-04-130 -a -00	20.68	Forest plantation	0.24	800	25	W	C
1222	2340230000000	02-34-1-10-69 -f -00	2.13	old forest	0	800	20	E	C
1223	2340230000000	02-34-1-10-74 -a -00	19.07	Forest plantation	0	800	20	W	C
1224	2340230000000	02-34-1-11-78 -a -00	7.02	old forest	0	800	20	W	C
1225	2340230000000	02-34-2-01-35 -a -00	1.24	old forest	0.03	900	25	NW	C
1226	2340230000000	02-34-2-02-67 -l -00	1.19	Forest thicket	0	800	20	NE	C
1227	2340230000000	02-34-2-04-124 -d -00	2.49	Forest thicket	0	700	25	NW	C
1228	2340230000000	02-34-1-10-70 -a -00	5.36	old forest	0	800	20	W	C
1229	2340230000000	02-34-2-01-34 -b -00	7.25	old forest	0.46	900	25	NW	C
1230	2340230000000	02-34-1-11-53 -d -00	4.22	Forest plantation	0.11	700	15	E	C
1231	2340230000000	02-34-1-10-63 -b -00	11.33	old forest	0	700	20	NW	C
1232	2340230000000	02-34-2-02-66 -b -00	21.69	old forest	0	900	20	S	C
1233	2340230000000	02-34-2-02-67 -a -00	1	old forest	0	800	20	N	C
1234	2340230000000	02-34-1-10-58 -a -00	14.75	old forest	0	700	20	N	C
1235	2340230000000	02-34-2-02-67 -k -00	3.53	old forest	0	800	15	W	C
1236	2340230000000	02-34-1-10-69 -c -00	6.59	Forest thicket	0	800	20	NE	C
1237	2340230000000	02-34-1-10-49 -d -00	0.31	old forest	0	600	25	N	C
1238	2340230000000	02-34-1-10-63 -a -00	4.14	Forest plantation	0.17	700	15	NW	C
1239	2340230000000	02-34-1-11-53 -c -00	0.14	old forest	0	700	10	NW	C
1240	2340230000000	02-34-1-11-77 -c -00	5.97	Forest thicket	0	800	20	W	C
1241	2340230000000	02-34-2-01-21 -f -00	1.44	old forest	0	800	26	NW	C
1242	2340230000000	02-34-2-02-67 -b -00	0.12	Forest thicket	0	800	15	N	C
1243	2340230000000	02-34-1-10-65 -a -00	2.4	Forest thicket	0	700	15	W	C
1244	2340230000000	02-34-2-01-34 -c -00	7.23	Forest thicket	0.11	900	25	NW	C
1245	2340230000000	02-34-1-11-53 -b -00	0.23	old forest	0	700	10	N	C
1246	2340230000000	02-34-2-02-65 -b -00	10.16	old forest	0	900	20	E	C
1247	2340230000000	02-34-2-01-28 -b -00	17.21	old forest	0	900	25	SW	C
1248	2340230000000	02-34-2-01-29 -a -00	23.39	Forest thicket	0.18	1000	20	S	C
1249	2340230000000	02-34-2-01-39 -b -00	20.27	old forest	0	900	25	NW	C
1250	2340230000000	02-34-1-11-77 -b -00	12.37	Forest thicket	0	700	15	NW	C
1251	2340230000000	02-34-2-04-129 -a -00	20.63	Forest plantation	0.24	800	25	E	C
1252	2340230000000	02-34-1-10-72 -b -00	14.49	Forest thicket	0	700	15	S	C
1253	2340230000000	02-34-2-04-123 -g -00	9.34	Forest plantation	0.21	700	20	E	C
1254	2340230000000	02-34-2-04-124 -c -00	4.01	Forest thicket	0	700	20	E	C
1255	2340230000000	02-34-1-10-63 -f -00	1.21	old forest	0	700	15	NW	C
1256	2340230000000	02-34-1-10-73 -a -00	17.93	Forest thicket	0	800	20	S	C
1257	2340230000000	02-34-2-01-26 -d -00	2.96	old forest	0	900	25	W	C
1258	2340230000000	02-34-1-10-69 -b -00	3.72	old forest	0	700	25	E	C
1259	2340230000000	02-34-2-04-124 -f -00	0.31	old forest	0	800	25	NW	C
1260	2340230000000	02-34-2-04-48 -b -00	12.72	old forest	0	800	25	NW	C
1261	2340230000000	02-34-2-02-65 -a -00	5.22	old forest	0	900	25	NW	C
1262	2340230000000	02-34-1-11-77 -a -00	4.52	old forest	0	800	15	E	C
1263	2340230000000	02-34-1-11-76 -f -00	0.97	old forest	0	800	15	W	C
1264	2340230000000	02-34-2-02-66 -a -00	4.19	old forest	0	800	20	S	C
1265	2340230000000	02-34-1-11-44 -a -00	6.95	old forest	0	800	20	E	C
1266	2340230000000	02-34-2-01-19 -c -00	2.22	old forest	0	800	25	NW	C
1267	2340230000000	02-34-1-11-76 -d -00	4.88	Forest thicket	0	800	15	SW	C
1268	2340230000000	02-34-2-04-123 -f -00	4.77	old forest	0	800	25	S	C
1269	2340230000000	02-34-2-01-21 -d -00	9.95	old forest	0	900	25	SW	C
1270	2340230000000	02-34-1-10-69 -a -00	2.96	old forest	0	700	25	E	C
1271	2340230000000	02-34-2-01-28 -a -00	3.26	old forest	0	1000	25	N	C
1272	2340230000000	02-34-1-10-59 -a -00	18.73	old forest	0	700	15	NE	C
1273	2340230000000	02-34-1-10-62 -g -00	0.62	old forest	0	800	15	NW	C
1274	2340230000000	02-34-1-11-53 -a -00	11.32	old forest	0	700	10	E	C
1275	2340230000000	02-34-1-10-63 -d -00	1.4	old forest	0	700	15	SW	C
1276	2340230000000	02-34-2-01-16 -h -00	5.14	old forest	0	900	20	E	C
1277	2340230000000	02-34-1-10-61 -c -00	0.07	old forest	0	700	15	SE	C
1278	2340230000000	02-34-2-01-39 -a -00	1.52	old forest	0	1000	20	SE	C
1279	2340230000000	02-34-2-01-16 -f -00	13.62	old forest	0	900	20	NW	C
1280	2340230000000	02-34-2-01-16 -f -00	13.62	old forest	0	900	20	NE	C
1281	2370240000000	02-37-1-05-127 -f -00	7.67	old forest	0	700	20	E	C
1282	2340230000000	02-34-1-10-62 -f -00	2.11	Forest plantation	0	800	15	E	C
1283	2340230000000	02-34-1-10-72 -a -00	1.02	old forest	0	700	10	NW	C
1284	2340230000000	02-34-2-01-24 -d -00	9.01	Forest thicket	0	900	25	W	C
1285	2370240000000	02-37-1-05-126 -d -00	9.84	Forest plantation	0	700	20	E	C
1286	2340230000000	02-34-2-01-34 -a -00	15.01	old forest	0	1000	25	S	C
1287	2340230000000	02-34-1-10-60 -c -00	2.08	old forest	0	700	15	E	C
1288	2340230000000	02-34-2-01-9 -c -00	7.68	old forest	0	1000	20	S	C
1289	2340230000000	02-34-2-04-122 -c -00	15.96	Forest thicket	0	700	20	W	C
1290	2340230000000	02-34-2-04-123 -c -00	4.53	old forest	0	800	15	SW	C
1291	2340230000000	02-34-2-04-48 -a -00	6.88	old forest	0	900	25	NW	C
1292	2340230000000	02-34-2-01-26 -b -00	7.77	old forest	0	900	25	SE	C
1293	2340230000000	02-34-1-10-60 -b -00	4.03	old forest	0	700	15	S	C
1294	2340230000000	02-34-2-01-38 -b -00	28.58	old forest	0	1000	25	SW	C
1295	2340230000000	02-34-2-04-123 -d -00	2.56	old forest	0	800	25	W	C
1296	2370240000000	02-37-1-05-130 -a -00	2.09	old forest	0	600	20	S	C
1297	2340230000000	02-34-2-04-126 -c -00	15.35	Forest thicket	0	800	26	E	C
1298	2340230000000	02-34-2-04-44 -b -00	2.1	old forest	0	1000	20	N	C
1299	2370240000000	02-37-1-05-127 -b -00	3.83	old forest	0	600	15	N	C
1300	2340230000000	02-34-2-04-138 -c -00	7.24	Forest plantation	0.17	700	20	NW	C
1301	2340230000000	02-34-2-04-138 -b -00	6.59	old forest	0	700	25	NW	C
1302	2340230000000	02-34-1-10-60 -a -00	6.34	old forest	0	700	10	NULL	C
1303	2340230000000	02-34-1-11-76 -b -00	2.72	Forest plantation	0	800	15	NULL	C
1304	2340230000000	02-34-1-11-44 -b -00	11.38	Forest plantation	0.24	800	20	W	C
1305	2340230000000	02-34-2-04-44 -a -00	15.04	Forest plantation	0.28	1000	25	NW	C
1306	2340230000000	02-34-2-04-121 -d -00	4.74	old forest	0	800	25	SW	C
1307	2340230000000	02-34-1-10-60 -f -00	0.72	old forest	0	700	15	E	C
1308	2340230000000	02-34-2-04-137 -h -00	3.81	Forest thicket	0.17	700	25	SE	C
1309	2340230000000	02-34-2-01-19 -b -00	9.14	old forest	0	900	25	E	C
1310	2340230000000	02-34-1-10-68 -d -00	11.87	Forest plantation	0.17	700	20	NW	C
1311	2340230000000	02-34-2-01-8 -b -00	7.48	old forest	0	1000	25	SE	C
1312	2340230000000	02-34-2-01-16 -g -00	1.45	old forest	0	900	25	W	C
1313	2340230000000	02-34-2-01-16 -g -00	1.45	old forest	0	900	25	SW	C
1314	2340230000000	02-34-2-01-16 -g -00	1.45	old forest	0	900	25	E	C
1315	2340230000000	02-34-2-01-16 -g -00	1.45	old forest	0	900	25	S	C
1316	2340230000000	02-34-2-01-21 -c -00	6.08	old forest	0	900	25	NW	C
1317	2340230000000	02-34-2-01-27 -d -00	21.02	old forest	0	1000	25	S	C
1318	2340230000000	02-34-2-01-26 -c -00	1.27	old forest	0	1000	20	NW	C
1319	2340230000000	02-34-1-11-76 -c -00	12.38	old forest	0	700	15	SE	C
1320	2340230000000	02-34-1-11-46 -b -00	15.59	old forest	0	800	20	W	C
1321	2370240000000	02-37-1-05-126 -b -00	3.94	old forest	0	700	25	W	C
1322	2340230000000	02-34-1-10-61 -a -00	3.53	old forest	0	700	15	SE	C
1323	2370240000000	02-37-1-05-123 -g -00	1.55	old forest	0	800	20	W	C
1324	2340230000000	02-34-2-01-9 -d -00	6.1	old forest	0	1000	20	SE	C
1325	2340230000000	02-34-1-11-43 -a -00	9.85	old forest	0	700	15	N	C
1326	2370240000000	02-37-1-05-126 -c -00	4.03	old forest	0	600	25	S	C
1327	2340230000000	02-34-2-04-124 -b -00	8.61	old forest	0	800	20	SE	C
1328	2370240000000	02-37-1-05-124 -d -00	7.37	old forest	0	700	25	S	C
1329	2340230000000	02-34-2-04-123 -b -00	2.19	Forest thicket	0	900	25	SW	C
1330	2340230000000	02-34-1-11-45 -a -00	5.55	old forest	0	800	20	W	C
1331	2340230000000	02-34-2-01-26 -a -00	1.66	old forest	0	1000	25	NW	C
1332	2340230000000	02-34-2-01-9 -f -00	8.89	old forest	0	1000	25	SW	C
1333	2370240000000	02-37-1-05-123 -h -00	7.06	old forest	0	700	25	N	C
1334	2340230000000	02-34-1-11-52 -c -00	3.37	old forest	0	700	10	E	C
1335	2340230000000	02-34-2-01-64 -b -00	14.13	old forest	0	1000	25	NW	C
1336	2370240000000	02-37-1-05-121 -g -00	4.73	Forest thicket	0	700	25	W	C
1337	2370240000000	02-37-1-05-131 -a -00	12.1	Forest plantation	0.07	600	20	SE	C
1338	2340230000000	02-34-1-10-62 -b -00	6.13	Forest thicket	0	700	15	S	C
1339	2340230000000	02-34-2-04-48 -c -00	3.1	Forest thicket	0	700	26	NE	C
1340	2340230000000	02-34-2-01-24 -c -00	1.46	old forest	0	1000	15	NE	C
1341	2340230000000	02-34-2-04-123 -a -00	7.02	old forest	0	900	20	N	C
1342	2340230000000	02-34-2-04-55 -f -00	2.73	old forest	0	700	25	W	C
1343	2340230000000	02-34-1-10-60 -d -00	2.97	old forest	0	700	15	NE	C
1344	2340230000000	02-34-1-10-68 -c -00	4.77	old forest	0	700	15	E	C
1345	2370240000000	02-37-1-05-127 -c -00	3.72	old forest	0	600	20	S	C
1346	2340230000000	02-34-1-10-61 -b -00	13.16	Forest thicket	0	700	15	N	C
1347	2340230000000	02-34-2-01-24 -b -00	2.25	old forest	0	900	26	W	C
1348	2340230000000	02-34-2-01-13 -b -00	24.93	old forest	0	900	25	SE	C
1349	2340230000000	02-34-2-04-138 -a -00	6.57	old forest	0	600	25	SE	C
1350	2340230000000	02-34-2-01-16 -d -00	10.61	old forest	0	1000	25	SE	C
1351	2340230000000	02-34-2-01-38 -a -00	1.18	old forest	0	1000	25	NE	C
1352	2340230000000	02-34-2-04-137 -g -00	4.72	Forest plantation	0.14	600	20	N	C
1353	2340230000000	02-34-2-04-122 -b -00	0.6	old forest	0	900	20	S	C
1354	2370240000000	02-37-1-05-127 -d -00	6.5	Forest plantation	0.03	600	20	SW	C
1355	2340230000000	02-34-1-10-49 -b -00	9.94	old forest	0	600	10	N	C
1356	2340230000000	02-34-2-01-9 -b -00	6.91	old forest	0	1000	15	SE	C
1357	2340230000000	02-34-2-01-21 -a -00	3.24	old forest	0	1000	20	SE	C
1358	2340230000000	02-34-2-04-47 -c -00	2.3	Forest plantation	0.21	800	26	W	C
1359	2340230000000	02-34-1-11-46 -a -00	10.07	old forest	0	800	20	NW	C
1360	2340230000000	02-34-2-04-122 -a -00	5.85	old forest	0	900	20	NE	C
1361	2340230000000	02-34-2-04-126 -a -00	1.66	Forest plantation	0	900	20	SW	C
1362	2340230000000	02-34-1-11-76 -a -00	4.73	old forest	0	700	15	S	C
1363	2340230000000	02-34-1-10-62 -d -00	8.56	Forest thicket	0	700	15	SW	C
1364	2340230000000	02-34-2-04-43 -b -00	1.69	Forest plantation	0	1100	15	SE	C
1365	2340230000000	02-34-1-11-45 -b -00	12.26	old forest	0	800	20	NW	C
1366	2340230000000	02-34-2-01-10 -f -00	10.02	old forest	0	1000	25	W	C
1367	2340230000000	02-34-2-01-16 -c -00	3.27	old forest	0	1000	25	E	C
1368	2340230000000	02-34-1-11-52 -b -00	6.09	old forest	0	700	15	NW	C
1369	2370240000000	02-37-1-05-126 -a -00	3.54	Forest plantation	0.03	700	20	E	C
1370	2340230000000	02-34-2-01-24 -a -00	2.07	old forest	0	1000	25	W	C
1371	2340230000000	02-34-2-04-47 -b -00	1.19	old forest	0.33	800	25	SW	C
1372	2340230000000	02-34-1-11-42 -b -00	12.24	Forest plantation	0.11	800	20	SW	C
1373	2370240000000	02-37-1-05-123 -j -00	1.26	Forest thicket	0	700	20	W	C
1374	2340230000000	02-34-2-01-25 -a -00	8.56	old forest	0	1100	25	NW	C
1375	2340230000000	02-34-2-01-21 -b -00	5.68	old forest	0	1000	26	W	C
1376	2340230000000	02-34-2-04-126 -b -00	11.58	Forest thicket	0.24	800	25	E	C
1377	2370240000000	02-37-1-05-111 -a -00	24.12	old forest	0	800	25	SE	C
1378	2370240000000	02-37-1-05-121 -f -00	0.54	old forest	0	700	20	NW	C
1379	2340230000000	02-34-2-04-137 -d -00	9.54	Forest thicket	0.21	600	20	SE	C
1380	2340230000000	02-34-1-11-41 -a -00	13.57	old forest	0	700	15	E	C
1381	2340230000000	02-34-2-04-47 -a -00	17.71	Forest plantation	0.28	900	25	SW	C
1382	2340230000000	02-34-2-04-55 -d -00	1.19	old forest	0	800	20	SE	C
1383	2340230000000	02-34-1-10-71 -a -00	26.18	old forest	0	700	15	SE	C
1384	2340230000000	02-34-2-01-25 -c -00	2.7	old forest	0	1000	25	E	C
1385	2340230000000	02-34-2-01-27 -c -00	3.18	old forest	0	1100	25	NW	C
1386	2340230000000	02-34-2-01-19 -a -00	8.02	old forest	0	1000	25	N	C
1387	2340230000000	02-34-1-10-62 -c -00	2.87	old forest	0	700	20	SW	C
1388	2370240000000	02-37-1-05-123 -d -00	2.88	old forest	0	700	15	NE	C
1389	2340230000000	02-34-1-10-49 -a -00	0.3	old forest	0	600	20	NW	C
1390	2340230000000	02-34-1-10-6 -b -00	0.27	old forest	0	600	15	SW	C
1391	2370240000000	02-37-1-05-127 -a -00	3.74	old forest	0	600	20	S	C
1392	2340230000000	02-34-1-10-68 -b -00	2.11	old forest	0	700	20	SE	C
1393	2340230000000	02-34-2-04-52 -f -00	5.09	old forest	0.21	800	25	SW	C
1394	2370240000000	02-37-1-05-131 -b -00	5.66	old forest	0	600	15	SE	C
1395	2340230000000	02-34-1-11-42 -a -00	7.34	old forest	0	700	20	NE	C
1396	2340230000000	02-34-2-01-25 -d -00	3.94	old forest	0	1000	26	NW	C
1397	2340230000000	02-34-2-01-8 -a -00	13.38	old forest	0	1000	15	E	C
1398	2370240000000	02-37-1-05-111 -b -00	7.08	old forest	0	800	20	N	C
1399	2340230000000	02-34-1-11-75 -c -00	5.68	old forest	0	700	15	E	C
1400	2340230000000	02-34-2-01-37 -a -00	25.49	old forest	0	1000	25	W	C
1401	2340230000000	02-34-1-11-52 -a -00	3.77	old forest	0	700	10	S	C
1402	2340230000000	02-34-2-01-27 -b -00	1.51	old forest	0	1000	26	NW	C
1403	2340230000000	02-34-2-01-33 -a -00	33.44	old forest	0	1000	25	NE	C
1404	2340230000000	02-34-2-04-124 -a -00	5.3	Forest plantation	0.14	1000	20	W	C
1405	2340230000000	02-34-2-01-64 -a -00	4.29	old forest	0	1100	20	E	C
1406	2370240000000	02-37-1-05-122 -c -00	10.62	Forest plantation	0	700	20	W	C
1407	2370240000000	02-37-1-05-123 -c -00	5.32	Forest thicket	0	700	20	SE	C
1408	2340230000000	02-34-2-01-27 -a -00	0.89	old forest	0	1100	26	W	C
1409	2370240000000	02-37-1-05-119 -d -00	11.64	old forest	0	700	20	SE	C
1410	2340230000000	02-34-2-04-55 -c -00	6.33	old forest	0	800	25	SW	C
1411	2340230000000	02-34-2-04-43 -a -00	21.51	Forest plantation	0.24	1000	25	W	C
1412	2340230000000	02-34-2-04-121 -c -00	3.19	old forest	0	900	20	S	C
1413	2340230000000	02-34-2-04-137 -c -00	0.99	Forest plantation	0	600	25	NE	C
1414	2370240000000	02-37-1-05-121 -b -00	4.58	old forest	0	700	20	NE	C
1415	2340230000000	02-34-2-01-16 -b -00	2.18	old forest	0	1100	20	SE	C
1416	2340230000000	02-34-2-01-16 -b -00	2.18	old forest	0	1100	20	E	C
1417	2370240000000	02-37-1-05-120 -b -00	13.4	old forest	0	700	20	W	C
1418	2340230000000	02-34-1-11-41 -b -00	0.81	old forest	0	700	10	S	C
1419	2340230000000	02-34-2-04-121 -b -00	11.59	old forest	0	900	20	S	C
1420	2340230000000	02-34-1-11-75 -a -00	3.67	old forest	0	700	15	N	C
1421	2370240000000	02-37-1-05-128 -a -00	23.29	old forest	0	600	20	W	C
1422	2340230000000	02-34-2-01-11 -c -00	9.83	old forest	0	1000	25	NE	C
1423	2340230000000	02-34-2-04-125 -c -00	1.02	Forest plantation	0	1000	25	NE	C
1424	2340230000000	02-34-1-10-68 -a -00	2.3	old forest	0	700	15	N	C
1425	2370240000000	02-37-1-05-119 -c -00	3.91	old forest	0	700	20	E	C
1426	2340230000000	02-34-1-11-35 -b -00	0.86	old forest	0	700	10	S	C
1427	2370240000000	02-37-1-05-122 -a -00	6.45	Forest plantation	0.03	700	20	SW	C
1428	2340230000000	02-34-1-11-75 -b -00	2.19	old forest	0	700	15	NW	C
1429	2340230000000	02-34-1-10-62 -h -00	0.25	old forest	0	600	15	NE	C
1430	2340230000000	02-34-1-10-6 -a -00	17.18	Forest plantation	0.17	700	20	N	C
1431	2340230000000	02-34-2-01-18 -d -00	1.3	old forest	0	1000	26	N	C
1432	2370240000000	02-37-1-05-129 -b -00	8.43	Forest plantation	0.03	600	15	W	C
1433	2340230000000	02-34-1-11-40 -a -00	20.01	old forest	0	800	20	W	C
1434	2370240000000	02-37-1-05-122 -d -00	1.73	Forest plantation	0	700	15	N	C
1435	2370240000000	02-37-1-05-123 -i -00	1.66	Forest thicket	0	700	15	E	C
1436	2370240000000	02-37-1-05-123 -b -00	0.56	old forest	0	700	20	N	C
1437	2340230000000	02-34-2-01-15 -c -00	16.95	old forest	0	1000	25	N	C
1438	2340230000000	02-34-2-01-15 -c -00	16.95	old forest	0	1000	25	SE	C
1439	2340230000000	02-34-1-11-39 -a -00	16.52	Forest plantation	0.17	800	20	NE	C
1440	2340230000000	02-34-2-04-55 -b -00	3.93	old forest	0	800	26	SE	C
1441	2340230000000	02-34-1-11-51 -f -00	6.69	old forest	0	700	10	W	C
1442	2370240000000	02-37-1-05-124 -c -99	20.66	old forest	0	600	20	N	C
1443	2340230000000	02-34-2-04-51 -c -00	8.76	Forest plantation	0.14	800	25	SW	C
1444	2340230000000	02-34-2-01-13 -a -00	0.78	old forest	0	1100	25	NE	C
1445	2340230000000	02-34-2-01-25 -b -00	6.71	Forest plantation	0	1100	26	S	C
1446	2340230000000	02-34-2-01-63 -c -00	21.65	old forest	0	1100	20	S	C
1447	2370240000000	02-37-1-05-125 -a -00	25.81	old forest	0	600	15	SE	C
1448	2340230000000	02-34-2-04-52 -d -00	9.06	Forest thicket	0.28	800	26	N	C
1449	2340230000000	02-34-2-04-137 -b -00	1.46	old forest	0	700	26	N	C
1450	2340230000000	02-34-2-01-10 -c -00	1.03	old forest	0	1100	15	NE	C
1451	2340230000000	02-34-2-01-9 -a -00	1.73	old forest	0	1100	15	S	C
1452	2340230000000	02-34-2-01-23 -a -00	20.47	old forest	0	1100	25	N	C
1453	2340230000000	02-34-1-11-38 -b -00	5.3	Forest plantation	0	800	15	N	C
1454	2340230000000	02-34-1-11-51 -c -00	21.26	old forest	0	700	10	N	C
1455	2340230000000	02-34-1-10-50 -a -00	0.72	old forest	0	600	10	NW	C
1456	2340230000000	02-34-2-01-36 -a -00	28.72	old forest	0	1100	25	NE	C
1457	2340230000000	02-34-1-11-51 -b -00	0.26	old forest	0	700	10	SW	C
1458	2340230000000	02-34-1-10-50 -j -00	9.09	old forest	0	600	10	SE	C
1459	2340230000000	02-34-1-11-35 -a -00	16.91	Forest plantation	0	700	15	W	C
1460	2370240000000	02-37-1-05-123 -a -00	6.87	old forest	0	600	20	W	C
1461	2370240000000	02-37-1-05-120 -f -00	9.12	Forest thicket	0	700	20	SW	C
1462	2340230000000	02-34-2-04-125 -b -00	20.74	Forest thicket	0.96	900	25	E	C
1463	2340230000000	02-34-2-01-18 -c -00	11.16	old forest	0	1100	25	NW	C
1464	2370240000000	02-37-1-05-121 -c -00	7.88	Forest thicket	0	700	20	W	C
1465	2370240000000	02-37-1-05-110 -c -00	10.29	old forest	0	800	25	S	C
1466	2340230000000	02-34-2-01-20 -b -00	16.48	old forest	0	1100	26	SE	C
1467	2340230000000	02-34-2-01-7 -d -00	4.4	old forest	0	1100	25	S	C
1468	2340230000000	02-34-2-04-128 -b -00	5.5	Forest plantation	0.17	700	26	S	C
1469	2340230000000	02-34-2-04-46 -a -00	20.21	Forest plantation	0.24	900	25	NE	C
1470	2340230000000	02-34-2-01-20 -c -00	2.82	old forest	0	1000	25	NE	C
1471	2340230000000	02-34-2-04-55 -a -00	4.96	old forest	0	900	26	S	C
1472	2340230000000	02-34-2-01-10 -a -00	10.1	old forest	0	1100	20	S	C
1473	2340230000000	02-34-2-01-11 -b -00	8.79	old forest	0	1100	20	SE	C
1474	2370240000000	02-37-1-05-120 -d -00	1.61	old forest	0	700	20	N	C
1475	2340230000000	02-34-1-11-36 -d -00	5.13	Forest plantation	0	700	10	E	C
1476	2340230000000	02-34-2-04-137 -a -00	2.15	old forest	0	700	25	N	C
1477	2340230000000	02-34-2-04-125 -d -00	0.86	old forest	0	900	15	S	C
1478	2340230000000	02-34-2-01-10 -b -00	3.66	old forest	0	1100	15	NW	C
1479	2340230000000	02-34-1-10-50 -i -00	1.54	old forest	0	600	10	S	C
1480	2340230000000	02-34-1-11-36 -c -00	1.78	old forest	0	700	10	S	C
1481	2370240000000	02-37-1-05-124 -c -01	2	Forest plantation	0.07	600	15	NW	C
1482	2340230000000	02-34-2-01-20 -a -00	1.98	old forest	0	1100	20	SE	C
1483	2340230000000	02-34-2-01-63 -b -00	0.73	old forest	0	1100	20	N	C
1484	2340230000000	02-34-2-04-137 -j -00	0.82	old forest	0	700	25	NW	C
1485	2340230000000	02-34-1-11-29 -b -00	5.64	old forest	0	700	15	S	C
1486	2340230000000	02-34-2-01-63 -a -00	0.63	old forest	0	1100	20	NW	C
1487	2340230000000	02-34-2-04-51 -b -00	4.5	old forest	0.17	800	20	SE	C
1488	2370240000000	02-37-1-05-110 -b -00	31.88	Forest thicket	0	800	20	NE	C
1489	2340230000000	02-34-1-11-38 -a -00	13.36	Forest plantation	0.28	700	15	S	C
1490	2340230000000	02-34-2-01-12 -b -00	4.77	old forest	0	1100	25	S	C
1491	2370240000000	02-37-1-05-121 -d -00	5.1	Forest thicket	0	700	20	E	C
1492	2340230000000	02-34-2-04-54 -d -00	5.18	old forest	0	900	26	NE	C
1493	2340230000000	02-34-1-11-34 -a -00	19.94	old forest	0	800	15	N	C
1494	2370240000000	02-37-1-05-118 -f -00	1.59	old forest	0	600	20	SE	C
1495	2370240000000	02-37-1-05-118 -f -00	1.59	old forest	0	600	20	W	C
1496	2340230000000	02-34-2-01-12 -a -00	12.63	old forest	0	1100	25	E	C
1497	2340230000000	02-34-2-04-121 -a -00	0.2	Forest thicket	0	1000	20	SE	C
1498	2340230000000	02-34-1-11-36 -b -00	6.99	old forest	0	700	10	NE	C
1499	2340230000000	02-34-1-11-51 -a -00	0.08	old forest	0	600	10	NW	C
1500	2340230000000	02-34-2-04-137 -i -00	0.66	old forest	0	700	25	NW	C
1501	2340230000000	02-34-2-04-52 -c -00	2.13	old forest	0	800	25	E	C
1502	2340230000000	02-34-2-01-7 -b -00	7.53	old forest	0	1100	20	W	C
1503	2340230000000	02-34-2-04-51 -a -00	0.66	old forest	0	800	20	NW	C
1504	2370240000000	02-37-1-05-122 -b -00	6.72	old forest	0	600	20	N	C
1505	2340230000000	02-34-2-01-62 -c -00	8.16	old forest	0	1100	20	SW	C
1506	2340230000000	02-34-2-04-128 -a -00	9.59	old forest	0	700	26	SE	C
1507	2340230000000	02-34-2-01-7 -c -00	5.94	old forest	0	1100	20	SW	C
1508	2370240000000	02-37-1-05-118 -d -00	2.06	old forest	0	600	10	SE	C
1509	2340230000000	02-34-2-04-42 -c -00	18.81	Forest plantation	0	1000	25	SE	C
1510	2340230000000	02-34-1-11-9 -d -00	0.52	old forest	0	600	15	NW	C
1511	2340230000000	02-34-1-11-29 -c -00	2.76	old forest	0	700	10	E	C
1512	2340230000000	02-34-2-01-18 -a -00	5.29	old forest	0	1100	26	E	C
1513	2340230000000	02-34-2-04-125 -a -00	4.91	old forest	0	1000	20	SW	C
1514	2340230000000	02-34-2-01-18 -b -00	3.91	old forest	0	1200	26	S	C
1515	2340230000000	02-34-1-11-29 -a -00	4.17	old forest	0	700	10	SW	C
1516	2340230000000	02-34-1-11-9 -c -00	2.48	Forest plantation	0	600	10	N	C
1517	2340230000000	02-34-2-01-4 -b -00	10.03	old forest	0	1100	15	S	C
1518	2340230000000	02-34-2-04-54 -c -00	5.02	old forest	0	1000	20	N	C
1519	2340230000000	02-34-2-01-3 -f -00	10.59	old forest	0	1100	15	SW	C
1520	2340230000000	02-34-1-11-10 -i -00	0.13	old forest	0	600	15	NW	C
1521	2340230000000	02-34-2-01-15 -a -00	12.82	old forest	0	1100	26	SW	C
1522	2340230000000	02-34-1-11-9 -a -00	6.22	old forest	0	600	10	NW	C
1523	2370240000000	02-37-1-05-115 -g -00	1.36	old forest	0	600	15	N	C
1524	2370240000000	02-37-1-05-110 -a -00	5.3	old forest	0	800	20	E	C
1525	2340230000000	02-34-2-01-11 -a -00	2.02	old forest	0	1200	20	NE	C
1526	2340230000000	02-34-2-01-11 -a -00	2.02	old forest	0	1200	20	NE	C
1527	2340230000000	02-34-2-01-62 -b -00	1.61	old forest	0	1100	20	NW	C
1528	2340230000000	02-34-1-11-10 -a -00	4	old forest	0	700	15	E	C
1529	2340230000000	02-34-1-11-10 -a -00	4	old forest	0	700	15	SE	C
1530	2370240000000	02-37-1-05-119 -b -00	29.23	old forest	0	700	15	NW	C
1531	2340230000000	02-34-2-04-45 -a -00	9.59	old forest	0	900	25	SW	C
1532	2340230000000	02-34-1-11-34 -b -00	3	Forest plantation	0	800	10	NE	C
1533	2340230000000	02-34-1-11-36 -a -00	3.69	old forest	0	700	10	NW	C
1534	2340230000000	02-34-1-11-37 -a -00	9.1	old forest	0	700	10	SW	C
1535	2370240000000	02-37-1-05-121 -a -00	1.42	old forest	0	600	15	SE	C
1536	2340230000000	02-34-2-04-54 -b -00	9.59	old forest	0	900	25	W	C
1537	2370240000000	02-37-1-05-118 -a -00	23.97	Forest plantation	0.14	600	15	S	C
1538	2340230000000	02-34-2-01-62 -a -00	6	old forest	0	1200	20	E	C
1539	2370240000000	02-37-1-05-118 -c -00	3.98	old forest	0	600	15	W	C
1540	2340230000000	02-34-1-11-33 -c -00	28.01	old forest	0	700	15	S	C
1541	2340230000000	02-34-1-11-33 -c -00	28.01	old forest	0	700	15	S	C
1542	2370240000000	02-37-1-05-120 -c -00	0.56	old forest	0	600	10	E	C
1543	2340230000000	02-34-2-04-127 -b -00	2.89	old forest	0	1100	20	NE	C
1544	2370240000000	02-37-1-05-116 -d -00	1.35	old forest	0	600	20	NE	C
1545	2340230000000	02-34-2-04-52 -b -00	1.05	old forest	0	900	20	W	C
1546	2340230000000	02-34-2-04-50 -b -00	10.51	old forest	0	800	20	SW	C
1547	2340230000000	02-34-2-04-54 -a -00	4.59	old forest	0	900	25	N	C
1548	2340230000000	02-34-2-04-127 -c -00	3.84	Forest plantation	0	1000	25	S	C
1549	2370240000000	02-37-1-05-115 -h -00	4.3	old forest	0	600	20	S	C
1550	2340230000000	02-34-1-11-28 -b -00	1.22	old forest	0	700	15	N	C
1551	2340230000000	02-34-1-11-32 -c -00	14.19	old forest	0	700	10	N	C
1552	2340230000000	02-34-1-11-28 -c -00	4.13	old forest	0	700	15	SE	C
1553	2340230000000	02-34-2-01-7 -a -00	5.19	old forest	0	1200	20	S	C
1554	2340230000000	02-34-2-04-127 -f -00	7.97	Forest plantation	0.17	800	25	S	C
1555	2370240000000	02-37-1-05-118 -b -00	2.56	old forest	0	600	15	S	C
1556	2340230000000	02-34-1-10-5 -a -00	25.4	old forest	0	700	20	S	C
1557	2340230000000	02-34-2-01-14 -c -00	13.43	old forest	0	1200	26	W	C
1558	2340230000000	02-34-2-01-2 -b -00	10.95	old forest	0	1100	20	S	C
1559	2360240000000	02-36-2-04-124 -b -00	5.45	Forest plantation	0	1100	20	S	C
1560	2340230000000	02-34-1-11-33 -b -00	0.9	old forest	0	700	10	NW	C
1561	2370240000000	02-37-1-05-116 -a -00	16.15	old forest	0	600	15	S	C
1562	2340230000000	02-34-1-11-7 -b -00	3.85	old forest	0	600	20	S	C
1563	2370240000000	02-37-1-05-114 -f -00	5.67	old forest	0	600	15	S	C
1564	2340230000000	02-34-2-04-53 -c -00	6.1	old forest	0	900	20	SW	C
1565	2340230000000	02-34-1-11-32 -a -00	13.54	old forest	0	700	10	S	C
1566	2340230000000	02-34-2-04-42 -a -00	4.64	old forest	0	1100	25	S	C
1567	2370240000000	02-37-1-05-115 -a -99	10.74	old forest	0	600	15	W	C
1568	2340230000000	02-34-2-04-53 -d -00	2.94	old forest	0	900	26	S	C
1569	2370240000000	02-37-1-05-107 -d -00	13.86	old forest	0	700	15	SE	C
1570	2370240000000	02-37-1-05-115 -d -00	0.58	old forest	0	600	15	SW	C
1571	2370240000000	02-37-1-05-115 -f -00	0.87	old forest	0	600	20	W	C
1572	2370240000000	02-37-1-05-115 -f -00	0.87	old forest	0	600	20	S	C
1573	2340230000000	02-34-1-11-30 -b -00	19.61	old forest	0	700	15	NW	C
1574	2340230000000	02-34-2-04-127 -d -00	13.27	old forest	0	900	26	S	C
1575	2340230000000	02-34-1-11-8 -b -00	14.09	old forest	0	700	20	S	C
1576	2370240000000	02-37-1-05-115 -b -00	8.22	old forest	0	700	15	S	C
1577	2370240000000	02-37-1-05-115 -b -00	8.22	old forest	0	700	15	W	C
1578	2370240000000	02-37-1-05-107 -c -00	5.77	Forest thicket	0	800	10	N	C
1579	2340230000000	02-34-2-01-5 -a -00	20	old forest	0	1100	20	NW	C
1580	2340230000000	02-34-1-11-28 -a -00	5.89	old forest	0	700	15	NW	C
1581	2340230000000	02-34-1-11-31 -d -00	9.79	old forest	0	700	15	N	C
1582	2340230000000	02-34-2-04-52 -a -00	7.29	old forest	0	900	20	SE	C
1583	2340230000000	02-34-1-11-8 -a -00	0.65	old forest	0	700	25	W	C
1584	2370240000000	02-37-1-05-107 -b -00	10.49	old forest	0	700	15	S	C
1585	2340230000000	02-34-2-01-2 -c -00	1.63	old forest	0	1100	15	E	C
1586	2340230000000	02-34-2-01-3 -d -00	3.83	old forest	0	1100	15	SE	C
1587	2370240000000	02-37-1-05-114 -c -00	10.77	Forest plantation	0.03	600	15	SW	C
1588	2370240000000	02-37-1-05-114 -c -00	10.77	Forest plantation	0.03	600	15	SE	C
1589	2340230000000	02-34-2-04-42 -b -00	6.29	old forest	0	1000	25	N	C
1590	2370240000000	02-37-1-05-110 -f -00	1.2	old forest	0	700	15	SE	C
1591	2370240000000	02-37-1-05-110 -f -00	1.2	old forest	0	700	15	S	C
1592	2370240000000	02-37-1-05-119 -a -00	2.18	Forest thicket	0	600	15	S	C
1593	2370240000000	02-37-1-05-117 -a -00	22.46	Forest plantation	0.07	600	15	E	C
1594	2360240000000	02-36-2-04-124 -a -00	7.96	Forest plantation	0	1000	20	N	C
1595	2340230000000	02-34-2-04-53 -b -00	5.28	old forest	0	900	20	SW	C
1596	2370240000000	02-37-1-05-116 -b -00	4.64	old forest	0	600	20	N	C
1597	2370240000000	02-37-1-05-108 -g -00	2.27	old forest	0	700	15	S	C
1598	2340230000000	02-34-1-11-7 -a -00	10.32	old forest	0	700	25	E	C
1599	2370240000000	02-37-1-05-116 -c -00	3.88	old forest	0	600	20	S	C
1600	2340230000000	02-34-2-01-1 -a -00	22.7	old forest	0	1200	20	S	C
1601	2340230000000	02-34-2-01-4 -a -00	3.29	old forest	0	1100	20	S	C
1602	2340230000000	02-34-1-11-32 -b -00	0.96	Forest plantation	0	700	5	S	C
1603	2370240000000	02-37-1-05-115 -c -00	3.1	old forest	0	700	15	S	C
1604	2370240000000	02-37-1-05-114 -b -00	5.38	old forest	0	700	20	E	C
1605	2370240000000	02-37-1-05-114 -b -00	5.38	old forest	0	700	20	S	C
1606	2340230000000	02-34-2-04-49 -a -00	19.74	Forest thicket	0.32	900	20	W	C
1607	2340230000000	02-34-2-01-6 -a -00	21.86	old forest	0	1200	20	SE	C
1608	2340230000000	02-34-1-11-25 -d -00	4.25	Forest thicket	0	700	15	NW	C
1609	2370240000000	02-37-1-05-109 -d -00	1.76	old forest	0	600	20	S	C
1610	2340230000000	02-34-1-11-25 -c -00	3.4	old forest	0	700	15	S	C
1611	2340230000000	02-34-1-11-25 -c -00	3.4	old forest	0	700	15	NE	C
1612	2340230000000	02-34-1-11-31 -c -00	4.22	Forest plantation	0.24	700	15	N	C
1613	2370240000000	02-37-1-05-115 -a -01	9.7	old forest	0	600	15	SE	C
1614	2340230000000	02-34-1-11-31 -b -00	0.98	old forest	0	700	10	NW	C
1615	2340230000000	02-34-2-01-14 -b -00	10.1	old forest	0	1300	25	S	C
1616	2370240000000	02-37-1-05-109 -c -00	2.85	old forest	0	700	20	S	C
1617	2340230000000	02-34-1-11-30 -a -00	2.06	old forest	0	700	10	N	C
1618	2340230000000	02-34-2-04-50 -a -00	8.18	old forest	0	900	20	SW	C
1619	2340230000000	02-34-2-04-53 -a -00	1.76	old forest	0	900	20	W	C
1620	2370240000000	02-37-1-05-108 -c -00	4.22	old forest	0	700	15	S	C
1621	2370240000000	02-37-1-05-108 -h -00	2.74	Forest thicket	0	700	10	W	C
1622	2370240000000	02-37-1-05-108 -b -00	0.93	old forest	0	700	15	N	C
1623	2340230000000	02-34-1-11-12 -a -00	11.15	old forest	0	700	15	W	C
1624	2340230000000	02-34-2-01-3 -a -00	2.4	old forest	0	1200	15	S	C
1625	2340230000000	02-34-2-01-2 -a -00	11.89	old forest	0	1200	15	NE	C
1626	2340230000000	02-34-2-01-2 -a -00	11.89	old forest	0	1200	15	NE	C
1627	2340230000000	02-34-1-11-26 -b -00	16.66	old forest	0	700	15	N	C
1628	2340230000000	02-34-1-11-26 -a -00	6.87	old forest	0	700	10	E	C
1629	2340230000000	02-34-2-01-3 -c -00	3.33	old forest	0	1200	15	N	C
1630	2340230000000	02-34-1-11-24 -c -00	5.79	old forest	0	700	10	W	C
1631	2340230000000	02-34-1-11-24 -c -00	5.79	old forest	0	700	10	N	C
1632	2340230000000	02-34-2-01-6 -b -00	14.16	old forest	0	1300	15	N	C
1633	2340230000000	02-34-2-01-3 -b -00	2.63	old forest	0	1200	15	N	C
1634	2340230000000	02-34-1-11-24 -d -00	2.96	old forest	0	700	10	N	C
1635	2370240000000	02-37-1-05-107 -a -00	4.14	old forest	0	700	15	E	C
1636	2370240000000	02-37-1-05-114 -a -00	21.27	old forest	0	700	20	NE	C
1637	2370240000000	02-37-1-05-114 -a -00	21.27	old forest	0	700	20	N	C
1638	2340230000000	02-34-2-01-14 -a -00	1	old forest	0	1400	20	N	C
1639	2340230000000	02-34-2-04-41 -a -00	16.13	old forest	0	1000	20	N	C
1640	2340230000000	02-34-1-11-22 -c -00	1.39	Forest plantation	0.17	700	10	N	C
1641	2340230000000	02-34-2-04-127 -a -00	3.41	old forest	0	1000	25	NW	C
1642	2340230000000	02-34-1-10-5 -b -00	0.09	old forest	0	700	25	N	C
1643	2360240000000	02-36-2-04-123 -c -00	13.05	Forest thicket	0	1000	26	N	C
1644	2370240000000	02-37-1-04-171 -f -00	3.21	old forest	0	700	20	NW	C
1645	2370240000000	02-37-1-04-171 -c -00	4.46	old forest	0	700	15	NW	C
1646	2370240000000	02-37-1-04-171 -a -00	7.15	old forest	0	700	15	N	C
1647	2340230000000	02-34-1-11-25 -a -00	13.89	old forest	0	700	10	NE	C
1648	2370240000000	02-37-1-05-108 -f -00	19.17	old forest	0	700	15	W	C
1649	2370240000000	02-37-1-04-171 -d -00	1.06	old forest	0	700	10	NW	C
1650	2340230000000	02-34-1-11-22 -b -00	0.85	old forest	0	700	15	NW	C
1651	2340230000000	02-34-1-11-21 -b -00	8.47	old forest	0	700	15	N	C
1652	2080210000000	02-08-1-06-179 -d -00	3.95	old forest	0	1200	15	E	C
1653	2340230000000	02-34-1-11-27 -b -00	11.11	old forest	0	700	15	SW	C
1654	2360240000000	02-36-2-04-121 -f -00	0.97	old forest	0	1000	20	N	C
1655	2340230000000	02-34-1-11-24 -b -00	1.83	old forest	0	700	10	N	C
1656	2340230000000	02-34-1-11-23 -c -00	12.83	old forest	0	700	15	NE	C
1657	2080210000000	02-08-1-06-180 -d -00	1.27	old forest	0	1200	15	S	C
1658	2080210000000	02-08-1-06-174 -h -00	2.53	old forest	0	1300	15	SE	C
1659	2080210000000	02-08-1-06-174 -h -00	2.53	old forest	0	1300	15	S	C
1660	2360240000000	02-36-2-04-122 -c -00	16.61	Forest thicket	0	900	25	NE	C
1661	2080210000000	02-08-1-06-181 -b -00	5.02	old forest	0	1200	20	N	C
1662	2080210000000	02-08-1-06-180 -f -00	3.73	old forest	0	1200	15	SE	C
1663	2080210000000	02-08-1-06-180 -c -00	2.96	old forest	0	1200	15	SE	C
1664	2340230000000	02-34-1-10-4 -b -00	1.24	old forest	0	700	20	N	C
1665	2370240000000	02-37-1-04-170 -d -00	2.09	Forest thicket	0	700	15	NE	C
1666	2340230000000	02-34-1-10-4 -a -00	16.5	Forest plantation	0.35	700	20	NW	C
1667	2370240000000	02-37-1-05-109 -f -00	18.07	old forest	0	700	15	NE	C
1668	2340230000000	02-34-1-11-24 -a -00	10.33	old forest	0	700	10	N	C
1669	2080210000000	02-08-1-06-178 -b -00	3.31	old forest	0	1200	15	W	C
1670	2340230000000	02-34-1-11-25 -b -00	1.86	Forest thicket	0	700	10	N	C
1671	2370240000000	02-37-1-04-171 -b -01	2	Forest plantation	0	700	20	N	C
1672	2340230000000	02-34-2-04-41 -b -00	7.48	Forest thicket	0	1000	20	NE	C
1673	2340230000000	02-34-1-11-22 -a -00	15.04	old forest	0	700	15	W	C
1674	2340230000000	02-34-1-11-23 -a -00	8.38	old forest	0	700	15	NW	C
1675	2080210000000	02-08-1-06-181 -c -00	2.22	old forest	0	1200	15	SW	C
1676	2370240000000	02-37-1-05-113 -b -00	7	old forest	0	700	20	SE	C
1677	2370240000000	02-37-1-04-171 -b -99	2.44	Forest plantation	0	700	20	N	C
1678	2370240000000	02-37-1-05-109 -b -00	5.26	old forest	0	700	10	N	C
1679	2360240000000	02-36-2-04-120 -c -00	17.34	Forest thicket	0.11	900	20	E	C
1680	2340230000000	02-34-1-11-20 -a -00	10.12	old forest	0	700	15	N	C
1681	2340230000000	02-34-2-01-17 -a -00	14.66	old forest	0	1300	15	NE	C
1682	2370240000000	02-37-1-05-112 -g -00	3.87	old forest	0	600	20	N	C
1683	2080210000000	02-08-1-06-179 -c -00	10.33	old forest	0	1200	20	S	C
1684	2340230000000	02-34-1-11-21 -a -00	6.9	old forest	0	700	15	NW	C
1685	2360240000000	02-36-2-04-119 -b -00	9.75	Forest thicket	0	900	25	SE	C
1686	2340230000000	02-34-1-11-19 -c -00	8.06	old forest	0	700	10	E	C
1687	2080210000000	02-08-1-06-174 -g -00	4.16	old forest	0	1200	15	NW	C
1688	2080210000000	02-08-1-06-173 -a -00	16.32	old forest	0	1300	15	SW	C
1689	2370240000000	02-37-1-05-97 -b -00	16.85	old forest	0	700	15	E	C
1690	2360240000000	02-36-2-04-122 -b -00	1.05	old forest	0	900	20	S	C
1691	2360240000000	02-36-2-04-123 -b -00	9.27	old forest	0	800	26	N	C
1692	2340230000000	02-34-1-11-11 -a -00	13.78	old forest	0	700	15	E	C
1693	2080210000000	02-08-1-06-173 -f -00	2.27	old forest	0	1200	20	S	C
1694	2370240000000	02-37-1-05-112 -f -00	3	old forest	0	700	15	S	C
1695	2370240000000	02-37-1-04-170 -b -00	2.68	Forest plantation	0	700	20	S	C
1696	2340230000000	02-34-1-11-23 -b -00	1.49	old forest	0	700	10	N	C
1697	2370240000000	02-37-1-04-170 -a -00	9.83	old forest	0	600	20	W	C
1698	2080210000000	02-08-1-06-181 -a -00	7.16	old forest	0	1100	26	W	C
1699	2080210000000	02-08-1-06-174 -f -00	5.18	old forest	0	1200	20	N	C
1700	2370240000000	02-37-1-05-103 -f -00	3.68	old forest	0	700	15	N	C
1701	2370240000000	02-37-1-05-103 -f -00	3.68	old forest	0	700	15	NE	C
1702	2340230000000	02-34-1-11-20 -b -00	1.94	old forest	0	700	15	SW	C
1703	2340230000000	02-34-1-11-18 -b -00	12.97	old forest	0	700	10	NE	C
1704	2080210000000	02-08-1-06-180 -b -00	8.84	old forest	0	1100	25	N	C
1705	2080210000000	02-08-1-06-180 -b -00	8.84	old forest	0	1100	25	SW	C
1706	2340230000000	02-34-1-11-17 -d -00	1.47	old forest	0	700	10	S	C
1707	2370240000000	02-37-1-05-113 -a -00	10.46	old forest	0	700	15	SW	C
1708	2360240000000	02-36-2-04-117 -a -00	10.06	Forest plantation	0	1000	20	SE	C
1709	2340230000000	02-34-1-11-15 -b -00	10.32	old forest	0	700	15	NE	C
1710	2370240000000	02-37-1-04-169 -d -00	3.96	old forest	0	600	15	NW	C
1711	2340230000000	02-34-1-11-19 -a -00	3.7	old forest	0	700	10	N	C
1712	2360240000000	02-36-2-04-123 -d -00	0.11	old forest	0	900	15	NW	C
1713	2370240000000	02-37-1-04-170 -c -00	0.92	old forest	0	600	15	E	C
1714	2340230000000	02-34-1-11-17 -c -00	9.95	Forest plantation	0.52	700	10	S	C
1715	2370240000000	02-37-1-05-172 -a -00	11.55	old forest	0	600	20	SE	C
1716	2340230000000	02-34-1-11-19 -b -00	4.36	old forest	0	700	10	N	C
1717	2360240000000	02-36-2-04-117 -c -00	6.61	old forest	0	900	25	N	C
1718	2080210000000	02-08-1-06-173 -d -00	2.61	old forest	0	1400	15	W	C
1719	2370240000000	02-37-1-04-169 -a -00	12.54	old forest	0	600	20	NW	C
1720	2360240000000	02-36-2-04-121 -d -00	17.07	Forest thicket	0	900	20	W	C
1721	2370240000000	02-37-1-05-103 -b -00	15.14	old forest	0	700	15	SE	C
1722	2340230000000	02-34-2-01-17 -b -00	1.68	old forest	0	1400	10	S	C
1723	2370240000000	02-37-1-05-112 -d -00	10.7	old forest	0	700	15	NW	C
1724	2360240000000	02-36-2-04-123 -a -00	6.3	old forest	0	800	25	NE	C
1725	2080210000000	02-08-1-06-180 -a -00	6.13	old forest	0	1100	25	NW	C
1726	2370240000000	02-37-1-05-112 -c -00	6.61	old forest	0	700	15	S	C
1727	2340230000000	02-34-1-11-16 -b -00	1.78	old forest	0	700	10	S	C
1728	2370240000000	02-37-1-05-112 -b -00	1.04	old forest	0	700	10	E	C
1729	2340230000000	02-34-1-11-17 -b -00	6.77	old forest	0	700	10	SW	C
1730	2370240000000	02-37-1-04-169 -f -00	1.05	old forest	0	600	15	NE	C
1731	2080210000000	02-08-1-06-173 -c -00	5.52	old forest	0	1200	25	N	C
1732	2370240000000	02-37-1-05-103 -g -00	4.26	old forest	0	700	15	E	C
1733	2080210000000	02-08-1-06-178 -a -00	8.45	old forest	0	1200	20	W	C
1734	2360240000000	02-36-2-04-118 -d -00	2.25	Forest thicket	0	900	20	E	C
1735	2340230000000	02-34-1-11-18 -a -00	3.27	Forest thicket	0	700	10	N	C
1736	2340230000000	02-34-1-11-17 -a -00	1.9	old forest	0	700	10	N	C
1737	2370240000000	02-37-1-05-104 -f -00	1.33	old forest	0	700	15	NW	C
1738	2360240000000	02-36-2-04-117 -f -00	1.54	old forest	0	800	20	W	C
1739	2360240000000	02-36-2-04-117 -b -00	1.99	old forest	0	900	26	W	C
1740	2080210000000	02-08-1-06-173 -b -00	2.77	old forest	0	1300	25	SW	C
1741	2360240000000	02-36-2-04-122 -a -00	8.74	Forest thicket	0	800	25	NW	C
1742	2080210000000	02-08-1-06-214 -a -99	6.03	old forest	0	1200	25	NE	C
1743	2340230000000	02-34-1-11-15 -a -00	6.85	old forest	0	700	15	N	C
1744	2080210000000	02-08-1-06-171 -f -00	4.53	old forest	0	1400	15	N	C
1745	2370240000000	02-37-1-05-104 -g -00	5.76	Forest thicket	0	700	15	SE	C
1746	2080210000000	02-08-1-06-179 -b -00	14.71	old forest	0	1100	25	NW	C
1747	2370240000000	02-37-1-05-97 -a -00	8.55	Forest thicket	0	700	15	NW	C
1748	2340230000000	02-34-1-11-16 -a -00	19.03	old forest	0	700	10	NE	C
1749	2080210000000	02-08-1-06-214 -a -01	12	old forest	0	1100	25	E	C
1750	2370240000000	02-37-1-05-103 -a -00	1.23	old forest	0	700	10	N	C
1751	2360240000000	02-36-2-04-117 -d -00	2.4	old forest	0	800	25	N	C
1752	2370240000000	02-37-1-05-103 -d -00	8.37	old forest	0	700	15	NE	C
1753	2080210000000	02-08-1-06-214 -b -99	1	old forest	0	1200	20	SW	C
1754	2340230000000	02-34-1-11-14 -c -00	1.19	old forest	0	700	15	N	C
1755	2340230000000	02-34-1-10-3 -c -00	3.34	Forest plantation	0	800	15	N	C
1756	2080210000000	02-08-1-06-174 -d -00	9.12	old forest	0	1200	20	NW	C
1757	2080210000000	02-08-1-06-171 -d -00	1.65	old forest	0	1400	20	N	C
1758	2080210000000	02-08-1-06-172 -d -00	3.38	old forest	0	1300	25	NW	C
1759	2370240000000	02-37-1-04-169 -c -00	1.75	old forest	0	600	15	N	C
1760	2370240000000	02-37-1-04-169 -b -00	2.17	old forest	0	600	15	S	C
1761	2360240000000	02-36-2-04-116 -d -00	4.46	old forest	0	900	20	SE	C
1762	2360240000000	02-36-2-04-116 -f -00	7.88	old forest	0	800	25	NW	C
1763	2360240000000	02-36-2-04-119 -a -00	9.79	Forest thicket	0	800	25	W	C
1764	2080210000000	02-08-1-06-174 -c -00	7.99	old forest	0	1100	25	NW	C
1765	2370240000000	02-37-1-05-104 -d -00	6.46	old forest	0	700	15	W	C
1766	2370240000000	02-37-1-05-105 -d -00	3.16	old forest	0	700	20	W	C
1767	2340230000000	02-34-1-10-3 -b -00	2.16	old forest	0	700	25	NW	C
1768	2080210000000	02-08-1-05-155 -b -00	18.76	old forest	0	1300	25	NE	C
1769	2080210000000	02-08-1-06-172 -f -00	8.05	old forest	0	1100	25	NW	C
1770	2360240000000	02-36-2-04-118 -a -00	8.6	old forest	0	800	25	SW	C
1771	2080210000000	02-08-1-06-214 -b -01	6.89	old forest	0	1200	20	NW	C
1772	2080210000000	02-08-1-06-171 -c -00	5.49	old forest	0	1300	20	NW	C
1773	2370240000000	02-37-1-05-104 -c -00	17.93	old forest	0	700	15	NE	C
1774	2360240000000	02-36-2-04-120 -b -00	12.55	Forest thicket	0.07	800	25	NW	C
1775	2370240000000	02-37-1-05-98 -c -00	1.06	old forest	0	600	15	E	C
1776	2080210000000	02-08-1-06-172 -a -00	1.79	old forest	0	1200	25	W	C
1777	2360240000000	02-36-2-04-118 -b -00	8.33	Forest thicket	0	800	20	NW	C
1778	2080210000000	02-08-1-06-171 -a -00	2.53	old forest	0	1300	15	SE	C
1779	2080210000000	02-08-1-06-175 -d -00	4.58	old forest	0	1100	15	E	C
1780	2340230000000	02-34-1-11-14 -a -00	8.9	old forest	0	700	15	N	C
1781	2080210000000	02-08-1-06-179 -a -00	2.91	old forest	0	1000	20	E	C
1782	2370240000000	02-37-1-05-98 -a -00	19.85	old forest	0	700	15	NULL	C
1783	2080210000000	02-08-1-06-213 -c -00	5.1	old forest	0	1000	25	NULL	C
1784	2360240000000	02-36-2-04-116 -b -00	2.96	Forest thicket	0	900	20	NULL	C
1785	2370240000000	02-37-1-05-98 -b -00	9.55	old forest	0	700	10	NULL	C
1786	2370240000000	02-37-1-05-98 -b -00	9.55	old forest	0	700	10	NULL	C
1787	2360240000000	02-36-2-04-116 -c -00	3.14	Forest thicket	0	800	25	NULL	C
1788	2080210000000	02-08-1-06-171 -b -00	6.69	old forest	0	1200	25	NULL	C
1789	2080210000000	02-08-1-06-172 -b -00	2.12	old forest	0	1200	25	NULL	C
1790	2080210000000	02-08-1-05-158 -a -01	1	Forest plantation	0	1200	20	NULL	C
1791	2340230000000	02-34-1-10-3 -a -00	11.21	old forest	0	700	25	NULL	C
1792	2360240000000	02-36-2-04-121 -b -00	15.47	Forest thicket	0	800	25	NULL	C
1793	2370240000000	02-37-1-05-99 -d -00	2.4	old forest	0	600	10	NULL	C
1794	2370240000000	02-37-1-04-168 -b -00	14.16	Forest plantation	0.52	600	20	NULL	C
1795	2360240000000	02-36-2-04-116 -a -00	4.1	old forest	0	900	20	NULL	C
1796	2080210000000	02-08-1-06-213 -d -00	2.07	old forest	0	1100	25	NULL	C
1797	2340230000000	02-34-1-11-14 -b -00	3.54	old forest	0	700	15	NULL	C
1798	2370240000000	02-37-1-05-105 -b -00	20.91	old forest	0	700	15	NULL	C
1799	2080210000000	02-08-1-06-177 -b -00	14.13	old forest	0	1000	20	NULL	C
1800	2080210000000	02-08-1-05-155 -a -00	7.38	old forest	0	1200	25	NULL	C
1801	2340230000000	02-34-1-10-2 -c -00	2.22	old forest	0	700	25	NULL	C
1802	2080210000000	02-08-1-06-213 -b -01	3.5	old forest	0	1000	20	NULL	C
1803	2080210000000	02-08-1-06-212 -b -00	12.95	old forest	0	1200	20	NULL	C
1804	2080210000000	02-08-1-06-213 -b -99	2.25	old forest	0	1000	15	NULL	C
1805	2340230000000	02-34-1-10-2 -d -00	7.69	Forest thicket	0	700	25	SW	C
1806	2080210000000	02-08-1-06-172 -c -00	6.98	old forest	0	1100	26	NW	C
1807	2080210000000	02-08-1-06-174 -b -00	3.89	old forest	0	1100	25	NE	C
1808	2370240000000	02-37-1-04-168 -a -00	1.91	old forest	0	600	20	SW	C
1809	2080210000000	02-08-1-05-158 -d -00	15.43	old forest	0	1200	25	NE	C
1810	2370240000000	02-37-1-05-105 -c -00	9.01	old forest	0	600	15	W	C
1811	2370240000000	02-37-1-05-104 -b -00	0.61	old forest	0	600	15	NE	C
1812	2370240000000	02-37-1-04-168 -c -00	2.26	Forest plantation	0.17	600	15	E	C
1813	2360240000000	02-36-2-04-121 -a -00	2.28	old forest	0	700	20	N	C
1814	2080210000000	02-08-1-06-166 -b -00	6.18	old forest	0	1300	20	N	C
1815	2080210000000	02-08-1-05-154 -g -00	6.68	old forest	0	1300	25	NE	C
1816	2080210000000	02-08-1-05-158 -a -99	2	Forest thicket	0	1200	20	NW	C
1817	2080210000000	02-08-1-06-175 -c -00	3.06	old forest	0	1100	20	N	C
1818	2360240000000	02-36-2-04-120 -a -00	3.72	old forest	0	700	20	N	C
1819	2360240000000	02-36-2-04-107 -f -00	1.33	old forest	0.03	800	25	NW	C
1820	2340230000000	02-34-1-10-2 -b -00	7.31	old forest	0	700	25	E	C
1821	2370240000000	02-37-1-05-99 -a -00	6.72	Forest thicket	0	700	10	W	C
1822	2080210000000	02-08-1-05-157 -b -00	1.19	old forest	0	1200	25	NW	C
1823	2360240000000	02-36-2-04-121 -c -00	1.21	old forest	0	700	25	NE	C
1824	2360240000000	02-36-2-04-107 -g -00	1.68	old forest	0	700	25	SW	C
1825	2080210000000	02-08-1-05-154 -d -00	1.13	old forest	0	1300	20	NW	C
1826	2080210000000	02-08-1-06-211 -c -00	6.39	old forest	0	1100	20	NE	C
1827	2080210000000	02-08-1-06-170 -a -00	8.9	old forest	0	1200	25	W	C
1828	2360240000000	02-36-2-04-108 -d -00	3.3	old forest	0	700	26	S	C
1829	2360240000000	02-36-2-04-108 -f -00	0.84	old forest	0	700	26	S	C
1830	2080210000000	02-08-1-05-157 -a -00	16.61	old forest	0	1100	25	N	C
1831	2080210000000	02-08-1-05-154 -c -00	1.24	old forest	0	1300	15	NE	C
1832	2080210000000	02-08-1-06-176 -d -00	1.56	old forest	0	1000	20	N	C
1833	2080210000000	02-08-1-06-174 -a -00	2.62	old forest	0	1000	20	E	C
1834	2080210000000	02-08-1-06-213 -a -00	5.4	old forest	0	1000	20	E	C
1835	2370240000000	02-37-1-05-99 -b -00	10.53	old forest	0	600	10	SW	C
1836	2340230000000	02-34-1-11-13 -a -00	11.17	old forest	0	700	15	NW	C
1837	2360240000000	02-36-2-04-107 -d -00	7.97	old forest	0	800	25	S	C
1838	2360240000000	02-36-2-04-107 -c -00	4.12	old forest	0	900	20	W	C
1839	2080210000000	02-08-1-06-177 -a -00	6.69	old forest	0	1000	25	NW	C
1840	2080210000000	02-08-1-06-175 -a -03	6.6	old forest	0	1000	15	N	C
1841	2080210000000	02-08-1-06-212 -a -00	13.22	old forest	0	1100	20	NE	C
1842	2080210000000	02-08-1-06-170 -b -98	6.41	old forest	0	1100	25	W	C
1843	2080210000000	02-08-1-05-164 -d -00	2.99	old forest	0	1200	20	NW	C
1844	2340230000000	02-34-1-10-2 -a -00	2.46	old forest	0	700	25	SE	C
1845	2080210000000	02-08-1-05-159 -a -01	5	old forest	0	1100	26	NE	C
1846	2370240000000	02-37-1-05-100 -d -00	0.11	old forest	0	600	10	N	C
1847	2080210000000	02-08-1-05-163 -a -00	12.78	old forest	0	1200	20	NE	C
1848	2080210000000	02-08-1-05-164 -c -00	1.82	Forest thicket	0	1200	20	NE	C
1849	2370240000000	02-37-1-04-167 -g -00	0.93	old forest	0	600	10	NE	C
1850	2080210000000	02-08-1-05-154 -f -00	2.54	old forest	0	1300	15	W	C
1851	2360240000000	02-36-2-04-112 -c -00	1.47	old forest	0.07	700	26	SW	C
1852	2080210000000	02-08-1-06-211 -b -00	8.41	old forest	0	1000	20	N	C
1853	2080210000000	02-08-1-05-154 -b -00	11.36	old forest	0	1200	26	SW	C
1854	2370240000000	02-37-1-05-105 -a -00	1.29	old forest	0	600	10	SW	C
1855	2370240000000	02-37-1-05-100 -a -00	0.87	Forest plantation	0.03	600	10	SE	C
1856	2360240000000	02-36-2-04-108 -c -00	6.08	old forest	0	700	26	SW	C
1857	2370240000000	02-37-1-05-100 -b -00	3.55	old forest	0	600	10	SE	C
1858	2370240000000	02-37-1-05-99 -c -00	3.36	old forest	0	700	10	W	C
1859	2370240000000	02-37-1-05-99 -c -00	3.36	old forest	0	700	10	N	C
1860	2080210000000	02-08-1-06-166 -a -00	10.97	old forest	0	1200	20	NE	C
1861	2080210000000	02-08-1-06-211 -a -00	2.37	old forest	0	1000	20	S	C
1862	2360240000000	02-36-2-04-108 -b -00	1.97	old forest	0	800	26	W	C
1863	2370240000000	02-37-1-04-167 -a -00	10.07	Forest plantation	0.35	600	15	NE	C
1864	2370240000000	02-37-1-04-167 -f -00	0.75	old forest	0	600	15	NW	C
1865	2340230000000	02-34-1-11-13 -b -00	0.96	old forest	0	700	15	N	C
1866	2080210000000	02-08-1-05-158 -b -00	2.91	old forest	0	1100	25	SW	C
1867	2080210000000	02-08-1-05-154 -a -00	3.67	old forest	0	1300	25	SW	C
1868	2360240000000	02-36-2-04-112 -b -00	3.64	old forest	0	700	25	N	C
1869	2080210000000	02-08-1-06-175 -a -04	8.71	Forest thicket	0.11	1000	20	S	C
1870	2370240000000	02-37-1-05-100 -c -00	9.76	old forest	0	600	15	W	C
1871	2080210000000	02-08-1-05-156 -a -00	12.52	old forest	0	1200	25	W	C
1872	2080210000000	02-08-1-06-169 -b -00	6.86	Forest thicket	0.07	1000	26	W	C
1873	2080210000000	02-08-1-06-169 -a -00	8.1	old forest	0	1100	25	NE	C
1874	2080210000000	02-08-1-06-175 -b -00	4.88	old forest	0	1000	20	S	C
1875	2360240000000	02-36-2-04-108 -a -00	8.62	old forest	0	800	20	W	C
1876	2360240000000	02-36-2-04-113 -d -00	2.31	old forest	0.03	700	26	W	C
1877	2360240000000	02-36-2-04-107 -b -00	5.98	old forest	0	900	20	SW	C
1878	2370240000000	02-37-1-05-96 -a -00	6.31	old forest	0	700	15	E	C
1879	2370240000000	02-37-1-04-167 -d -00	1.84	old forest	0	600	10	SE	C
1880	2080210000000	02-08-1-06-210 -b -01	18.83	old forest	0	1100	25	NE	C
1881	2370240000000	02-37-1-05-106 -d -00	11.69	old forest	0	600	20	N	C
1882	2080210000000	02-08-1-06-176 -c -00	12.9	old forest	0	1000	20	NW	C
1883	2370240000000	02-37-1-04-167 -b -00	3.58	old forest	0	600	10	W	C
1884	2360240000000	02-36-2-04-110 -d -00	1.18	old forest	0	700	26	NW	C
1885	2080210000000	02-08-1-05-164 -a -99	8.76	old forest	0	1100	20	NW	C
1886	2080210000000	02-08-1-06-176 -a -00	7.69	old forest	0	900	20	N	C
1887	2080210000000	02-08-1-05-164 -a -01	10.5	old forest	0	1200	20	NE	C
1888	2080210000000	02-08-1-05-159 -a -02	6	old forest	0	1100	25	N	C
1889	2360240000000	02-36-2-04-125 -k -00	6.97	old forest	0	700	25	SW	C
1890	2080210000000	02-08-1-05-156 -b -00	6.78	old forest	0	1100	25	N	C
1891	2080210000000	02-08-1-06-165 -b -00	11.15	old forest	0	1100	20	SW	C
1892	2370240000000	02-37-1-05-106 -b -00	1.25	old forest	0	600	10	N	C
1893	2360240000000	02-36-2-04-125 -a -00	11.01	old forest	0	600	25	S	C
1894	2080210000000	02-08-1-06-210 -b -99	6	old forest	0	1100	25	NE	C
1895	2370240000000	02-37-1-05-106 -f -00	7.22	old forest	0	600	20	E	C
1896	2370240000000	02-37-1-04-167 -c -00	1.94	Forest thicket	0	600	10	W	C
1897	2370240000000	02-37-1-05-101 -a -00	9.26	old forest	0	600	20	W	C
1898	2080210000000	02-08-1-05-150 -d -00	5.21	old forest	0	1100	25	SE	C
1899	2080210000000	02-08-1-06-209 -b -00	21.49	old forest	0	1100	25	W	C
1900	2360240000000	02-36-2-04-113 -c -00	1.29	old forest	0	700	25	SE	C
1901	2080210000000	02-08-1-06-210 -a -00	2.8	old forest	0	1100	25	NW	C
1902	2360240000000	02-36-2-04-110 -c -00	22.93	old forest	0	800	25	W	C
1903	2080210000000	02-08-1-06-168 -c -00	5.19	old forest	0	1000	25	NW	C
1904	2080210000000	02-08-1-05-164 -b -00	0.77	old forest	0	1100	25	SW	C
1905	2360240000000	02-36-2-04-114 -b -00	6.34	old forest	0	700	26	SE	C
1906	2080210000000	02-08-1-06-209 -a -00	4.28	old forest	0	1100	25	N	C
1907	2360240000000	02-36-2-04-125 -f -00	1.46	old forest	0	600	26	SE	C
1908	2360240000000	02-36-2-04-107 -a -00	0.46	old forest	0	900	20	N	C
1909	2360240000000	02-36-2-04-125 -j -00	0.98	Forest thicket	0.11	600	20	SE	C
1910	2360240000000	02-36-2-04-112 -a -00	14.46	Forest thicket	0	800	20	E	C
1911	2080210000000	02-08-1-06-208 -d -00	9.06	old forest	0	1000	26	SW	C
1912	2370240000000	02-37-1-04-166 -j -00	0.71	old forest	0	600	15	NW	C
1913	2080210000000	02-08-1-06-168 -a -00	3.73	old forest	0	1100	20	NE	C
1914	2080210000000	02-08-1-05-159 -a -98	13.05	old forest	0	1100	20	N	C
1915	2080210000000	02-08-1-05-160 -f -00	2.41	Forest thicket	0	1100	20	N	C
1916	2080210000000	02-08-1-05-160 -d -99	0.98	old forest	0	1100	20	NW	C
1917	2370240000000	02-37-1-05-101 -b -00	6.51	Forest thicket	0	600	15	NE	C
1918	2370240000000	02-37-1-04-166 -k -00	4.08	old forest	0	600	10	W	C
1919	2370240000000	02-37-1-04-166 -m -00	1	old forest	0	600	10	N	C
1920	2080210000000	02-08-1-06-165 -a -00	5.7	old forest	0	1100	20	SW	C
1921	2360240000000	02-36-2-04-110 -b -00	1.21	old forest	0	900	25	NW	C
1922	2080210000000	02-08-1-05-160 -d -01	3.5	Forest thicket	0	1000	25	SE	C
1923	2080210000000	02-08-1-06-208 -a -00	4.97	old forest	0	1000	25	NE	C
1924	2370240000000	02-37-1-04-166 -l -00	1.17	old forest	0	600	15	SE	C
1925	2080210000000	02-08-1-06-208 -c -00	2.31	old forest	0	1000	25	NW	C
1926	2080210000000	02-08-1-06-168 -b -00	18.71	old forest	0	1000	20	N	C
1927	2340230000000	02-34-1-10-1 -b -00	7.74	Forest thicket	0	600	20	SW	C
1928	2360240000000	02-36-2-04-110 -a -00	4.56	old forest	0	900	20	N	C
1929	2370240000000	02-37-1-04-166 -i -00	1.24	old forest	0	600	15	N	C
1930	2340230000000	02-34-1-10-1 -a -00	12.55	Forest thicket	0	600	20	N	C
1931	2080210000000	02-08-1-05-159 -b -99	2.26	old forest	0	1000	25	NW	C
1932	2370240000000	02-37-1-04-164 -g -00	5.43	Forest thicket	0	600	15	SW	C
1933	2080210000000	02-08-1-05-150 -f -00	21.17	old forest	0	1100	26	E	C
1934	2080210000000	02-08-1-06-208 -b -00	8.64	old forest	0	1100	20	W	C
1935	2370240000000	02-37-1-04-166 -h -00	1.03	old forest	0	600	15	S	C
1936	2360240000000	02-36-2-04-114 -a -00	11.19	Forest thicket	0	800	25	NW	C
1937	2370240000000	02-37-1-04-165 -g -00	0.99	old forest	0	600	10	NE	C
1938	2080210000000	02-08-1-05-161 -b -00	7.02	old forest	0	1000	20	N	C
1939	2370240000000	02-37-1-04-166 -d -00	0.83	Forest thicket	0	600	20	W	C
1940	2360240000000	02-36-2-04-113 -b -00	12.14	Forest thicket	0	800	25	NW	C
1941	2370240000000	02-37-1-04-165 -f -00	2.32	Forest thicket	0	600	10	N	C
1942	2080210000000	02-08-1-05-159 -b -01	3.05	old forest	0	1000	25	NW	C
1943	2080210000000	02-08-1-05-160 -b -99	11.16	old forest	0	1000	25	S	C
1944	2080210000000	02-08-1-06-206 -d -00	1.56	old forest	0	900	26	NW	C
1945	2370240000000	02-37-1-04-164 -c -00	7.68	Forest plantation	0.35	600	15	NW	C
1946	2080210000000	02-08-1-05-162 -l -00	1.59	old forest	0	1100	15	NE	C
1947	2080210000000	02-08-1-05-161 -c -00	6.75	old forest	0	1000	20	NE	C
1948	2080210000000	02-08-1-05-160 -a -99	1.88	old forest	0	1000	26	NE	C
1949	2370240000000	02-37-1-04-166 -g -00	3.43	old forest	0	500	10	E	C
1950	2080210000000	02-08-1-06-207 -c -00	11.91	old forest	0	1000	25	SE	C
1951	2370240000000	02-37-1-04-165 -c -00	6.51	Forest plantation	0.35	600	15	S	C
1952	2370240000000	02-37-1-04-165 -d -00	1.98	old forest	0	600	15	NW	C
1953	2080210000000	02-08-1-06-167 -i -00	1.06	old forest	0	900	25	S	C
1954	2370240000000	02-37-1-04-166 -c -00	5.08	old forest	0	600	15	S	C
1955	2370240000000	02-37-1-05-102 -a -00	4.28	old forest	0	600	20	SW	C
1956	2370240000000	02-37-1-04-164 -d -00	1.9	old forest	0	600	10	S	C
1957	2080210000000	02-08-1-06-206 -f -00	1.17	old forest	0	900	26	SW	C
1958	2080210000000	02-08-1-05-150 -b -00	4.51	old forest	0	1200	25	NE	C
1959	2080210000000	02-08-1-05-160 -a -01	2	old forest	0	900	25	NW	C
1960	2080210000000	02-08-1-06-167 -h -00	13.63	old forest	0	1000	20	S	C
1961	2360240000000	02-36-2-04-115 -a -00	4.13	Forest plantation	0	900	25	W	C
1962	2360240000000	02-36-2-04-109 -b -00	8.17	Forest thicket	0	900	25	SW	C
1963	2360240000000	02-36-2-04-115 -b -00	4.35	old forest	0	800	26	SW	C
1964	2360240000000	02-36-2-04-109 -a -00	3.78	old forest	0	900	15	N	C
1965	2080210000000	02-08-1-05-160 -b -01	1.5	Forest thicket	0	900	25	SE	C
1966	2080210000000	02-08-1-05-160 -b -01	1.5	Forest thicket	0	900	25	SW	C
1967	2370240000000	02-37-1-04-164 -b -00	1.7	old forest	0	600	15	S	C
1968	2080210000000	02-08-1-05-150 -c -00	2.12	old forest	0	1100	25	S	C
1969	2360240000000	02-36-2-04-111 -c -00	10.79	Forest thicket	0	900	25	NE	C
1970	2370240000000	02-37-1-04-165 -b -00	0.82	old forest	0	600	20	E	C
1971	2080210000000	02-08-1-06-207 -b -00	1.48	old forest	0	1000	25	NW	C
1972	2080210000000	02-08-1-06-207 -a -00	6.37	old forest	0	1100	20	N	C
1973	2080210000000	02-08-1-06-167 -g -00	2.48	old forest	0	1000	20	N	C
1974	2370240000000	02-37-1-04-165 -a -00	3.52	old forest	0	600	10	SW	C
1975	2360240000000	02-36-2-02-51 -h -00	1.67	old forest	0	700	20	SW	C
1976	2080210000000	02-08-1-05-151 -a -00	7.03	old forest	0	1100	26	NW	C
1977	2080210000000	02-08-1-05-150 -a -00	1.53	old forest	0	1200	20	N	C
1978	2370240000000	02-37-1-04-166 -b -00	2.69	old forest	0	600	15	SW	C
1979	2080210000000	02-08-1-05-162 -j -00	4.54	Forest thicket	0	1000	20	S	C
1980	2370240000000	02-37-1-04-164 -a -00	2.09	old forest	0	600	10	E	C
1981	2080210000000	02-08-1-06-206 -g -00	2.63	old forest	0	1000	26	NE	C
1982	2080210000000	02-08-1-06-206 -a -00	15.07	old forest	0	1000	20	SE	C
1983	2080210000000	02-08-1-05-161 -a -00	12.38	old forest	0	1000	20	N	C
1984	2370240000000	02-37-1-04-166 -a -00	1.11	old forest	0	600	20	SW	C
1985	2080210000000	02-08-1-05-162 -i -00	10.02	old forest	0	1000	20	SW	C
1986	2360240000000	02-36-2-04-113 -a -00	16.71	Forest thicket	0	900	25	SW	C
1987	2360240000000	02-36-2-04-115 -c -00	4.7	old forest	0.03	800	26	N	C
1988	2080210000000	02-08-1-05-151 -b -00	12.41	Forest thicket	0	1000	25	S	C
1989	2360240000000	02-36-2-02-81 -a -00	5.21	old forest	0	700	25	N	C
1990	2360240000000	02-36-2-04-111 -a -00	0.67	Forest plantation	0	900	26	SE	C
1991	2080210000000	02-08-1-05-162 -g -00	7.52	old forest	0	1000	20	N	C
1992	2080210000000	02-08-1-06-206 -b -00	3.64	old forest	0	1100	20	SW	C
1993	2080210000000	02-08-1-05-148 -d -00	6.14	old forest	0	1200	20	S	C
1994	2360240000000	02-36-2-02-57 -d -00	15.07	old forest	0	900	25	NE	C
1995	2360240000000	02-36-2-02-51 -b -00	12.85	old forest	0	800	20	NW	C
1996	2080210000000	02-08-1-05-162 -k -00	2.49	old forest	0	1000	20	SW	C
1997	2080210000000	02-08-1-06-167 -f -00	4.31	old forest	0	900	20	NW	C
1998	2360240000000	02-36-2-02-57 -a -00	2.68	old forest	0	1100	26	S	C
[truncated: 27,376 more rows]
